# Supplementary material for: Validation of the Brugia Test Plus to detect IgG4 antibodies in individuals from Belitung Timur, a Brugia malayi endemic area in Indonesia
Source: PLoS Negl Trop Dis. 2025 Aug 20;19(8):e0013449. doi: 10.1371/journal.pntd.0013449 (PMC12367139; doi:10.1371/journal.pntd.0013449)
Supplement: S1 Data — This file contains data from survey 2 (communities and school children) used for figures and tables. (XLSX) [file pntd.0013449.s002.xlsx]

## Sheet: Survey 2
ID	Village_Code	Age	Sex	Mf_posneg	MF_Count(Bm)
BT0389	3	48	Male	Negative	0
BT0390	3	43	Female	Negative	0
BT0391	3	10	Male	Negative	0
BT0392	3	72	Female	Negative	0
BT0393	3	27	Male	Negative	0
BT0394	3	59	Female	Negative	0
BT0395	3	32	Female	Negative	0
BT0396	3	11	Female	Negative	0
BT0445	3	61	Male	Negative	0
BT0482	3	56	Female	Negative	0
BT0483	3	47	Female	Negative	0
BT0484	3	34	Male	Negative	0
BT0485	3	13	Female	Negative	0
BT0486	3	24	Female	Negative	0
BT0487	3	33	Female	Negative	0
BT0488	3	37	Male	Negative	0
BT0489	3	52	Male	Negative	0
BT0490	3	25	Female	Negative	0
BT0491	3	29	Male	Negative	0
BT0492	3	68	Female	Negative	0
BT0493	3	15	Male	Negative	0
BT0494	3	10	Male	Negative	0
BT0495	3	11	Male	Negative	0
BT0496	3	38	Male	Negative	0
BT0497	3	36	Female	Negative	0
BT0498	3	25	Female	Negative	0
BT0499	3	40	Male	Negative	0
BT0500	3	40	Female	Negative	0
BT0553	3	19	Male	Negative	0
BT0646	3	45	Female	Negative	0
BT0647	3	39	Male	Negative	0
BT0648	3	55	Male	Negative	0
BT0649	3	47	Male	Negative	0
BT0650	3	52	Male	Negative	0
BT0651	3	21	Female	Negative	0
BT0652	3	71	Male	Negative	0
BT0653	3	60	Female	Negative	0
BT0654	3	41	Female	Negative	0
BT0655	3	71	Male	Negative	0
BT0656	3	22	Male	Negative	0
BT0657	3	55	Male	Negative	0
BT0658	3	43	Female	Negative	0
BT0659	3	58	Female	Negative	0
BT0660	3	54	Female	Negative	0
BT0661	3	13	Male	Negative	0
BT0662	3	40	Female	Negative	0
BT0663	3	44	Female	Negative	0
BT0664	3	9	Male	Negative	0
BT0665	3	55	Female	Negative	0
BT0666	3	45	Male	Negative	0
BT1695	3	41	Female	Negative	0
BT1696	3	57	Male	Negative	0
BT1697	3	23	Male	Negative	0
BT1698	3	52	Female	Negative	0
BT1699	3	51	Female	Negative	0
BT1760	3	8	Male	Negative	0
BT1761	3	36	Female	Negative	0
BT1762	3	40	Male	Negative	0
BT1763	3	36	Female	Negative	0
BT1764	3	65	Female	Negative	0
BT1765	3	34	Male	Negative	0
BT1766	3	68	Female	Negative	0
BT1767	3	52	Male	Negative	0
BT1768	3	41	Female	Negative	0
BT1769	3	57	Male	Negative	0
BT1770	3	48	Female	Negative	0
BT1936	3	53	Female	Negative	0
BT1937	3	24	Female	Negative	0
BT1938	3	23	Female	Negative	0
BT1939	3	7	Male	Negative	0
BT1940	3	68	Female	Negative	0
BT1941	3	32	Female	Negative	0
BT1942	3	12	Male	Negative	0
BT1947	3	29	Female	Negative	0
BT1948	3	36	Female	Negative	0
BT1949	3	20	Female	Negative	0
BT1950	3	8	Female	Negative	0
BT1951	3	47	Female	Negative	0
BT1952	3	56	Female	Negative	0
BT1953	3	44	Female	Negative	0
BT1954	3	83	Female	Negative	0
BT1955	3	65	Female	Negative	0
BT1956	3	47	Female	Negative	0
BT1957	3	49	Female	Negative	0
BT1958	3	13	Female	Negative	0
BT1959	3	38	Female	Negative	0
BT1960	3	16	Female	Negative	0
BT1961	3	58	Female	Negative	0
BT1962	3	40	Female	Negative	0
BT1963	3	52	Male	Negative	0
BT1964	3	16	Male	Negative	0
BT1965	3	63	Female	Negative	0
BT1966	3	11	Male	Negative	0
BT1967	3	12	Male	Negative	0
BT1968	3	19	Female	Negative	0
BT1969	3	71	Female	Negative	0
BT1970	3	42	Female	Negative	0
BT1971	3	18	Female	Negative	0
BT1972	3	29	Male	Negative	0
BT1973	3	82	Female	Negative	0
BT1974	3	40	Female	Negative	0
BT1975	3	97	Male	Negative	0
BT1976	3	63	Female	Negative	0
BT1977	3	25	Female	Negative	0
BT1978	3	47	Female	Negative	0
BT1979	3	39	Female	Negative	0
BT1980	3	21	Male	Negative	0
BT1981	3	44	Male	Negative	0
BT1982	3	32	Male	Negative	0
BT1983	3	21	Male	Negative	0
BT1984	3	33	Female	Negative	0
BT1985	3	49	Female	Negative	0
BT1986	3	26	Male	Positive	1
BT1987	3	46	Female	Negative	0
BT1988	3	47	Male	Negative	0
BT1989	3	52	Male	Negative	0
BT1990	3	45	Male	Negative	0
BT1991	3	83	Male	Negative	0
BT1992	3	72	Female	Negative	0
BT1993	3	45	Female	Negative	0
BT1994	3	43	Female	Negative	0
BT1995	3	42	Female	Negative	0
BT1996	3	51	Male	Negative	0
BT1997	3	14	Female	Negative	0
BT1998	3	42	Female	Negative	0
BT1999	3	50	Male	Negative	0
BT2000	3	52	Male	Negative	0
BT2401	3	28	Female	Negative	0
BT2402	3	30	Male	Negative	0
BT2403	3	21	Male	Negative	0
BT2404	3	21	Male	Negative	0
BT2405	3	43	Male	Negative	0
BT2406	3	34	Male	Negative	0
BT2408	3	11	Male	Negative	0
BT2411	3	41	Male	Negative	0
BT2412	3	9	Male	Negative	0
BT2413	3	9	Female	Negative	0
BT2414	3	15	Female	Negative	0
BT2426	3	40	Female	Negative	0
BT2427	3	36	Male	Negative	0
BT2428	3	9	Male	Negative	0
BT2429	3	35	Female	Negative	0
BT2430	3	36	Male	Negative	0
BT2431	3	36	Male	Negative	0
BT2432	3	38	Female	Negative	0
BT2433	3	43	Male	Negative	0
BT2434	3	35	Female	Negative	0
BT2435	3	25	Male	Negative	0
BT2436	3	63	Male	Negative	0
BT2437	3	62	Male	Negative	0
BT2438	3	56	Female	Negative	0
BT2439	3	16	Male	Negative	0
BT2440	3	35	Female	Negative	0
BT2441	3	51	Female	Negative	0
BT2442	3	11	Female	Negative	0
BT2443	3	33	Female	Negative	0
BT2444	3	34	Male	Negative	0
BT2445	3	57	Male	Negative	0
BT2446	3	16	Male	Negative	0
BT2447	3	24	Female	Negative	0
BT2448	3	60	Female	Negative	0
BT2449	3	38	Male	Negative	0
BT2450	3	44	Female	Negative	0
BT2451	3	14	Male	Negative	0
BT2452	3	18	Male	Negative	0
BT2453	3	16	Male	Negative	0
BT2454	3	23	Male	Positive	8
BT2455	3	17	Male	Negative	0
BT2456	3	62	Female	Negative	0
BT2457	3	18	Female	Negative	0
BT2458	3	15	Male	Negative	0
BT2459	3	33	Female	Negative	0
BT2460	3	13	Female	Negative	0
BT2501	3	19	Male	Negative	0
BT2502	3	29	Female	Negative	0
BT2503	3	36	Female	Negative	0
BT2504	3	23	Female	Negative	0
BT2505	3	44	Female	Negative	0
BT2506	3	29	Female	Negative	0
BT2507	3	39	Male	Negative	0
BT2508	3	10	Male	Negative	0
BT2509	3	31	Female	Negative	0
BT2510	3	34	Male	Negative	0
BT2511	3	63	Male	Negative	0
BT2512	3	70	Male	Negative	0
BT2513	3	46	Female	Negative	0
BT2514	3	41	Female	Negative	0
BT2515	3	19	Female	Negative	0
BT2516	3	18	Female	Negative	0
BT2517	3	6	Female	Negative	0
BT2518	3	6	Female	Negative	0
BT2519	3	37	Female	Negative	0
BT2520	3	40	Female	Negative	0
BT2521	3	27	Female	Negative	0
BT2522	3	15	Female	Negative	0
BT2523	3	51	Female	Negative	0
BT2524	3	45	Male	Negative	0
BT2525	3	18	Female	Negative	0
BT2526	3	50	Male	Negative	0
BT2527	3	18	Male	Negative	0
BT2528	3	32	Male	Negative	0
BT2529	3	27	Female	Negative	0
BT2530	3	32	Male	Negative	0
BT2531	3	50	Male	Negative	0
BT2532	3	48	Female	Negative	0
BT2533	3	16	Female	Negative	0
BT2534	3	47	Male	Negative	0
BT2535	3	40	Male	Negative	0
BT2536	3	10	Female	Negative	0
BT2537	3	46	Female	Negative	0
BT2538	3	36	Female	Negative	0
BT2539	3	36	Male	Negative	0
BT2540	3	21	Male	Negative	0
BT2546	3	20	Male	Negative	0
BT2547	3	18	Male	Negative	0
BT2548	3	42	Male	Negative	0
BT2549	3	58	Female	Negative	0
BT2550	3	14	Female	Negative	0
BT2551	3	39	Male	Negative	0
BT2552	3	34	Male	Negative	0
BT2553	3	28	Female	Negative	0
BT2554	3	10	Female	Negative	0
BT2555	3	53	Male	Negative	0
BT2556	3	43	Female	Negative	0
BT2557	3	19	Female	Negative	0
BT2558	3	23	Male	Negative	0
BT2573	3	72	Female	Negative	0
BT2574	3	32	Male	Negative	0
BT2575	3	17	Male	Negative	0
BT2576	3	29	Male	Negative	0
BT2577	3	20	Male	Negative	0
BT2578	3	19	Male	Negative	0
BT2579	3	27	Male	Negative	0
BT2580	3	20	Male	Negative	0
BT2581	3	51	Female	Negative	0
BT2582	3	26	Female	Negative	0
BT2600	3	33	Female	Negative	0
T100049	3	43	Male	Negative	0
T100050	3	28	Female	Negative	0
T100193	3	45	Male	Negative	0
T100194	3	39	Female	Negative	0
T100199	3	23	Male	Negative	0
T100222	3	31	Female	Negative	0
T100224	3	51	Male	Negative	0
T100228	3	46	Female	Negative	0
T100231	3	63	Male	Negative	0
T100233	3	64	Female	Negative	0
T100234	3	56	Male	Negative	0
T100235	3	49	Female	Negative	0
T100239	3	63	Male	Negative	0
T100301	3	48	Male	Negative	0
T100302	3	63	Female	Negative	0
T100303	3	67	Female	Negative	0
T100304	3	50	Female	Negative	0
T100305	3	34	Female	Negative	0
T100728	3	49	Male	Negative	0
T100730	3	27	Male	Negative	0
T100731	3	53	Male	Negative	0
T100733	3	28	Male	Negative	0
T100734	3	25	Female	Negative	0
T100735	3	25	Female	Negative	0
T100737	3	63	Female	Negative	0
T100738	3	51	Female	Negative	0
T100740	3	39	Male	Negative	0
T100741	3	39	Female	Negative	0
T100859	3	53	Male	Negative	0
T100961	3	57	Female	Negative	0
T100963	3	37	Male	Negative	0
T100964	3	32	Female	Negative	0
T100965	3	57	Female	Negative	0
T100983	3	47	Female	Negative	0
T100985	3	77	Male	Negative	0
T100986	3	60	Male	Negative	0
T100997	3	41	Male	Negative	0
T100998	3	17	Female	Negative	0
T101209	3	37	Male	Negative	0
T101210	3	38	Female	Negative	0
T101211	3	19	Female	Negative	0
T101212	3	40	Male	Negative	0
T101213	3	60	Male	Negative	0
T101214	3	19	Male	Negative	0
T101216	3	41	Male	Negative	0
T101217	3	27	Male	Negative	0
T101223	3	22	Male	Negative	0
T101225	3	38	Male	Negative	0
T101315	3	17	Female	Negative	0
T101316	3	21	Female	Negative	0
T101317	3	28	Female	Negative	0
T101318	3	44	Female	Negative	0
T101319	3	64	Female	Negative	0
T101323	3	36	Male	Negative	0
T101324	3	39	Male	Negative	0
T101325	3	66	Male	Negative	0
T101326	3	47	Male	Negative	0
T101327	3	45	Female	Negative	0
T101328	3	53	Male	Negative	0
T101329	3	27	Male	Negative	0
T101330	3	37	Female	Negative	0
T101331	3	56	Female	Negative	0
T101332	3	43	Female	Negative	0
T101333	3	63	Male	Negative	0
T101334	3	38	Female	Negative	0
T101336	3	60	Female	Negative	0
T101337	3	21	Female	Negative	0
T101338	3	29	Male	Negative	0
T101339	3	31	Female	Negative	0
T101340	3	26	Female	Negative	0
T101347	3	36	Male	Negative	0
T101348	3	62	Female	Negative	0
T101387	3	40	Male	Negative	0
T101390	3	63	Male	Negative	0
T101391	3	40	Male	Negative	0
T101392	3	46	Female	Negative	0
T101432	3	35	Female	Negative	0
T101433	3	62	Female	Negative	0
T101457	3	77	Male	Negative	0
T101458	3	49	Male	Negative	0
T101639	3	39	Female	Negative	0
T101776	3	28	Male	Negative	0
T101777	3	40	Male	Negative	0
T101778	3	46	Female	Negative	0
T101779	3	47	Male	Negative	0
T101781	3	48	Male	Negative	0
T101782	3	50	Male	Negative	0
T101901	3	30	Male	Negative	0
T101902	3	36	Female	Negative	0
T101903	3	37	Female	Negative	0
T101904	3	34	Male	Negative	0
T101905	3	40	Male	Negative	0
BT0125	6	30	Male	Negative	0
BT0126	6	33	Female	Negative	0
BT0127	6	58	Male	Negative	0
BT0128	6	52	Female	Negative	0
BT0129	6	20	Female	Negative	0
BT0130	6	34	Female	Negative	0
BT0131	6	69	Male	Negative	0
BT0132	6	57	Male	Negative	0
BT0133	6	20	Male	Negative	0
BT0163	6	53	Female	Negative	0
BT0164	6	62	Male	Negative	0
BT0165	6	56	Female	Negative	0
BT0166	6	19	Male	Negative	0
BT0167	6	60	Male	Negative	0
BT0168	6	54	Female	Negative	0
BT0169	6	73	Male	Negative	0
BT0170	6	20	Female	Negative	0
BT0171	6	57	Female	Negative	0
BT0172	6	25	Male	Negative	0
BT0173	6	16	Male	Negative	0
BT0174	6	31	Female	Negative	0
BT0175	6	51	Female	Negative	0
BT0176	6	60	Female	Negative	0
BT0177	6	63	Male	Negative	0
BT0178	6	8	Female	Negative	0
BT0179	6	23	Male	Negative	0
BT0180	6	20	Female	Negative	0
BT0181	6	37	Female	Negative	0
BT0182	6	22	Female	Negative	0
BT0183	6	36	Female	Negative	0
BT0184	6	59	Female	Negative	0
BT0185	6	53	Male	Negative	0
BT0186	6	39	Male	Negative	0
BT0187	6	46	Female	Negative	0
BT0188	6	38	Male	Negative	0
BT0201	6	28	Female	Negative	0
BT0221	6	33	Male	Negative	0
BT0222	6	25	Male	Negative	0
BT0223	6	15	Male	Negative	0
BT0341	6	42	Female	Negative	0
BT0342	6	10	Female	Negative	0
BT0343	6	35	Male	Negative	0
BT0344	6	51	Female	Negative	0
BT0345	6	20	Male	Negative	0
BT0346	6	14	Male	Negative	0
BT0347	6	24	Male	Negative	0
BT0348	6	11	Male	Negative	0
BT0349	6	28	Female	Negative	0
BT0350	6	32	Male	Negative	0
BT0351	6	48	Female	Negative	0
BT0352	6	68	Female	Negative	0
BT0353	6	35	Male	Negative	0
BT0354	6	14	Female	Negative	0
BT0355	6	62	Female	Negative	0
BT0356	6	19	Female	Negative	0
BT0357	6	25	Female	Negative	0
BT0358	6	46	Female	Negative	0
BT0359	6	8	Female	Negative	0
BT0360	6	52	Male	Negative	0
BT0397	6	52	Female	Negative	0
BT0398	6	22	Female	Negative	0
BT0399	6	62	Male	Negative	0
BT0400	6	24	Female	Negative	0
BT0430	6	42	Female	Negative	0
BT0431	6	46	Male	Negative	0
BT0432	6	12	Female	Negative	0
BT0433	6	47	Male	Negative	0
BT0434	6	23	Female	Negative	0
BT0435	6	36	Female	Negative	0
BT0436	6	36	Female	Negative	0
BT0437	6	41	Female	Negative	0
BT0438	6	20	Male	Negative	0
BT0439	6	27	Female	Negative	0
BT0440	6	48	Female	Negative	0
BT0441	6	50	Male	Negative	0
BT0442	6	40	Male	Negative	0
BT0443	6	19	Female	Negative	0
BT0444	6	17	Female	Negative	0
BT0555	6	42	Female	Negative	0
BT0556	6	44	Male	Negative	0
BT0557	6	40	Female	Negative	0
BT0558	6	42	Male	Negative	0
BT0559	6	46	Male	Negative	0
BT0560	6	16	Female	Negative	0
BT0561	6	37	Female	Negative	0
BT0562	6	46	Female	Negative	0
BT0563	6	23	Male	Negative	0
BT0564	6	43	Female	Negative	0
BT0565	6	49	Male	Negative	0
BT0566	6	18	Male	Negative	0
BT0567	6	29	Female	Negative	0
BT0568	6	12	Male	Negative	0
BT0569	6	62	Male	Negative	0
BT0570	6	56	Female	Negative	0
BT0571	6	16	Female	Negative	0
BT0572	6	60	Male	Negative	0
BT0573	6	44	Female	Negative	0
BT0574	6	42	Male	Negative	0
BT0575	6	51	Male	Negative	0
BT0576	6	53	Female	Negative	0
BT0577	6	60	Male	Negative	0
BT0578	6	23	Female	Negative	0
BT0579	6	16	Female	Negative	0
BT0580	6	48	Female	Negative	0
BT0581	6	19	Female	Negative	0
BT0582	6	29	Male	Negative	0
BT0583	6	9	Female	Negative	0
BT0759	6	49	Male	Negative	0
BT0760	6	42	Female	Negative	0
BT0761	6	58	Male	Negative	0
BT0762	6	40	Female	Negative	0
BT0763	6	55	Male	Negative	0
BT0764	6	58	Male	Negative	0
BT0765	6	73	Female	Negative	0
BT0766	6	43	Male	Negative	0
BT0767	6	65	Female	Negative	0
BT0768	6	55	Female	Negative	0
BT0769	6	53	Female	Negative	0
BT0770	6	37	Male	Negative	0
BT0771	6	37	Male	Negative	0
BT0772	6	36	Female	Negative	0
BT0773	6	36	Male	Negative	0
BT0774	6	30	Male	Negative	0
BT0775	6	34	Male	Negative	0
BT0776	6	32	Female	Negative	0
BT0777	6	14	Female	Negative	0
BT0849	6	42	Female	Negative	0
BT0850	6	43	Male	Negative	0
BT0851	6	39	Male	Negative	0
BT0852	6	20	Female	Negative	0
BT0853	6	27	Male	Negative	0
BT0854	6	64	Female	Negative	0
BT0855	6	9	Male	Negative	0
BT0856	6	42	Female	Negative	0
BT0857	6	25	Female	Negative	0
BT0858	6	12	Male	Negative	0
BT0859	6	32	Female	Negative	0
BT0860	6	43	Male	Negative	0
BT0861	6	50	Female	Negative	0
BT0862	6	59	Female	Negative	0
BT0863	6	25	Female	Negative	0
BT0864	6	45	Female	Negative	0
BT0865	6	20	Female	Negative	0
BT0866	6	14	Female	Negative	0
BT0867	6	28	Female	Negative	0
BT1022	6	30	Male	Negative	0
BT1026	6	7	Male	Negative	0
BT1027	6	58	Male	Negative	0
BT1028	6	41	Female	Negative	0
BT1029	6	25	Female	Negative	0
BT1030	6	33	Female	Negative	0
BT1031	6	35	Female	Negative	0
BT1032	6	37	Male	Negative	0
BT1033	6	46	Female	Negative	0
BT1034	6	45	Male	Negative	0
BT1035	6	71	Male	Negative	0
BT1036	6	39	Male	Negative	0
BT1037	6	33	Female	Negative	0
BT1038	6	42	Female	Negative	0
BT1039	6	17	Female	Negative	0
BT1040	6	46	Male	Negative	0
BT1045	6	24	Male	Negative	0
BT1051	6	20	Female	Negative	0
BT1056	6	50	Male	Negative	0
BT1057	6	61	Female	Negative	0
BT1058	6	58	Male	Negative	0
BT1059	6	53	Female	Negative	0
BT1060	6	53	Male	Negative	0
BT1061	6	50	Female	Negative	0
BT1062	6	23	Male	Negative	0
BT1063	6	43	Female	Negative	0
BT1064	6	19	Female	Negative	0
BT1065	6	16	Male	Negative	0
BT1066	6	66	Female	Negative	0
BT1067	6	22	Male	Negative	0
BT1068	6	26	Male	Negative	0
BT1069	6	36	Female	Negative	0
BT1071	6	26	Female	Negative	0
BT1072	6	47	Female	Negative	0
BT1073	6	41	Male	Negative	0
BT1074	6	49	Male	Negative	0
BT1075	6	33	Male	Negative	0
BT1094	6	37	Male	Negative	0
BT1095	6	42	Male	Negative	0
BT1096	6	23	Female	Negative	0
BT1097	6	41	Female	Negative	0
BT1098	6	28	Female	Negative	0
BT1099	6	37	Male	Negative	0
BT1100	6	38	Female	Negative	0
BT1128	6	9	Female	Negative	0
BT1129	6	31	Female	Negative	0
BT1130	6	62	Male	Negative	0
BT1131	6	29	Female	Negative	0
BT1132	6	38	Male	Negative	0
BT1133	6	12	Female	Negative	0
BT1134	6	40	Male	Negative	0
BT1135	6	40	Male	Negative	0
BT1136	6	39	Female	Negative	0
BT1137	6	7	Female	Negative	0
BT1138	6	35	Female	Positive	4
BT1139	6	39	Male	Negative	0
BT1140	6	56	Male	Negative	0
BT1141	6	45	Female	Negative	0
BT1142	6	55	Male	Negative	0
BT1143	6	54	Female	Negative	0
BT1144	6	27	Female	Negative	0
BT1145	6	29	Male	Negative	0
BT1146	6	50	Male	Negative	0
BT1147	6	48	Female	Negative	0
BT1148	6	68	Male	Negative	0
BT1149	6	30	Male	Negative	0
BT1150	6	27	Female	Negative	0
BT1151	6	24	Female	Negative	0
BT1152	6	47	Male	Negative	0
BT1153	6	45	Female	Negative	0
BT1154	6	14	Female	Negative	0
BT1155	6	29	Male	Negative	0
BT1156	6	27	Female	Negative	0
BT1157	6	20	Female	Negative	0
BT1158	6	40	Female	Negative	0
BT1181	6	50	Male	Negative	0
BT1182	6	35	Female	Negative	0
BT1183	6	16	Female	Negative	0
BT1184	6	28	Female	Negative	0
BT1185	6	16	Male	Negative	0
BT1186	6	37	Female	Negative	0
BT1187	6	35	Female	Negative	0
BT1188	6	39	Male	Negative	0
BT1189	6	9	Male	Negative	0
BT1190	6	39	Female	Negative	0
BT1191	6	37	Male	Negative	0
BT1192	6	48	Male	Negative	0
BT1193	6	47	Female	Negative	0
BT1194	6	49	Female	Negative	0
BT1195	6	59	Male	Negative	0
BT1196	6	36	Male	Negative	0
BT1197	6	33	Female	Negative	0
BT1198	6	39	Male	Negative	0
BT1199	6	41	Male	Negative	0
BT1200	6	42	Female	Negative	0
BT1326	6	41	Female	Negative	0
BT1327	6	40	Female	Negative	0
BT1328	6	50	Female	Negative	0
BT1329	6	55	Female	Negative	0
BT1330	6	66	Female	Negative	0
BT1331	6	39	Female	Negative	0
BT1332	6	43	Male	Negative	0
BT1333	6	40	Male	Negative	0
BT1334	6	35	Female	Negative	0
BT1335	6	38	Female	Negative	0
BT1336	6	43	Male	Negative	0
BT1337	6	57	Male	Positive	6
BT1338	6	32	Male	Negative	0
BT1339	6	29	Female	Negative	0
BT1340	6	30	Male	Negative	0
BT1341	6	21	Female	Negative	0
BT1342	6	46	Female	Negative	0
BT1343	6	19	Female	Negative	0
BT1344	6	19	Female	Negative	0
BT1345	6	19	Female	Negative	0
BT1346	6	27	Female	Negative	0
BT1347	6	31	Male	Negative	0
BT1348	6	26	Female	Negative	0
BT1501	6	40	Male	Negative	0
BT1502	6	36	Female	Negative	0
BT1503	6	17	Female	Negative	0
BT1504	6	31	Female	Negative	0
BT1505	6	13	Female	Negative	0
BT1506	6	64	Female	Negative	0
BT1507	6	25	Male	Negative	0
BT1508	6	50	Female	Negative	0
BT1509	6	28	Male	Negative	0
BT1510	6	45	Male	Negative	0
BT1511	6	42	Male	Negative	0
BT1512	6	72	Male	Negative	0
BT1513	6	43	Female	Negative	0
BT1514	6	44	Female	Negative	0
BT1515	6	53	Male	Negative	0
BT1516	6	45	Female	Negative	0
BT1517	6	45	Male	Negative	0
BT1518	6	26	Female	Negative	0
BT1519	6	24	Male	Negative	0
BT1520	6	38	Male	Negative	0
BT1521	6	35	Male	Negative	0
BT1522	6	42	Female	Negative	0
BT1523	6	45	Female	Negative	0
BT1524	6	60	Female	Negative	0
BT1525	6	16	Male	Negative	0
BT1550	6	26	Male	Negative	0
BT1551	6	34	Male	Negative	0
BT1552	6	35	Female	Negative	0
BT1553	6	6	Female	Negative	0
BT1554	6	52	Female	Negative	0
BT1555	6	8	Male	Negative	0
BT1556	6	67	Female	Negative	0
BT1557	6	49	Female	Negative	0
BT1558	6	10	Male	Negative	0
BT1559	6	45	Male	Negative	0
BT1560	6	67	Female	Negative	0
BT1561	6	70	Male	Negative	0
BT1562	6	53	Male	Positive	15
BT1563	6	53	Female	Negative	0
BT1564	6	58	Female	Negative	0
BT1565	6	30	Female	Negative	0
BT1566	6	53	Male	Negative	0
BT1567	6	51	Male	Negative	0
BT1568	6	54	Female	Negative	0
BT1569	6	38	Female	Negative	0
BT1570	6	18	Male	Negative	0
BT1571	6	43	Male	Negative	0
BT1572	6	27	Female	Negative	0
BT1573	6	30	Male	Negative	0
BT1574	6	17	Male	Negative	0
BT1575	6	31	Male	Negative	0
BT1576	6	51	Female	Negative	0
BT1577	6	17	Male	Negative	0
BT1578	6	15	Male	Negative	0
BT1579	6	18	Male	Negative	0
BT1580	6	19	Male	Negative	0
BT1581	6	16	Male	Negative	0
BT1582	6	17	Male	Negative	0
BT1583	6	58	Female	Negative	0
BT1584	6	16	Male	Negative	0
BT1585	6	19	Male	Negative	0
BT1600	6	42	Female	Negative	0
T100055	6	39	Male	Negative	0
T100259	6	49	Male	Negative	0
T100260	6	47	Male	Negative	0
T100265	6	34	Male	Negative	0
T100306	6	49	Male	Negative	0
T100431	6	24	Male	Negative	0
T100432	6	63	Male	Negative	0
T100434	6	70	Female	Negative	0
T100435	6	62	Male	Negative	0
T100436	6	55	Female	Negative	0
T100438	6	54	Male	Negative	0
T100474	6	20	Male	Negative	0
T100727	6	51	Male	Negative	0
T100742	6	55	Female	Negative	0
T100743	6	48	Female	Negative	0
T100744	6	21	Female	Negative	0
T100745	6	27	Male	Negative	0
T100747	6	38	Male	Negative	0
T100748	6	32	Female	Negative	0
T100749	6	51	Female	Negative	0
T100750	6	31	Male	Negative	0
T100752	6	46	Male	Negative	0
T100755	6	54	Female	Negative	0
T100756	6	49	Male	Negative	0
T101357	6	69	Female	Negative	0
T101358	6	42	Male	Negative	0
T101359	6	42	Female	Negative	0
T101361	6	41	Male	Negative	0
T101364	6	39	Male	Negative	0
T101365	6	21	Female	Negative	0
T101366	6	23	Male	Negative	0
T101367	6	31	Female	Negative	0
T101368	6	20	Male	Negative	0
T101369	6	50	Female	Negative	0
T101370	6	22	Male	Negative	0
T101371	6	65	Male	Negative	0
T101372	6	52	Female	Negative	0
T101373	6	25	Male	Negative	0
T101375	6	42	Female	Negative	0
T101376	6	40	Female	Negative	0
T101377	6	71	Male	Negative	0
T101378	6	22	Male	Negative	0
T101379	6	40	Female	Negative	0
T101380	6	26	Female	Negative	0
T101381	6	40	Male	Negative	0
T101382	6	70	Female	Negative	0
T101471	6	21	Male	Negative	0
T101472	6	14	Male	Negative	0
T101481	6	45	Male	Negative	0
T101482	6	39	Female	Negative	0
T101483	6	30	Male	Negative	0
T101484	6	20	Male	Negative	0
T101485	6	39	Male	Negative	0
T101486	6	54	Male	Negative	0
T101487	6	29	Male	Negative	0
T101488	6	49	Male	Negative	0
T101489	6	58	Male	Negative	0
T101490	6	70	Male	Negative	0
T101491	6	42	Male	Negative	0
T101492	6	53	Male	Negative	0
T101769	6	36	Female	Negative	0
T101772	6	66	Male	Negative	0
T101806	6	38	Male	Negative	0
T101807	6	39	Male	Negative	0
T101808	6	44	Female	Negative	0
T101809	6	64	Female	Negative	0
T101810	6	25	Male	Negative	0
T101811	6	40	Male	Negative	0
T101814	6	29	Female	Negative	0
T101824	6	35	Female	Negative	0
T101825	6	31	Female	Negative	0
T101828	6	23	Male	Negative	0
T102555	6	62	Female	Negative	0
T102557	6	26	Male	Negative	0
T102628	6	33	Male	Negative	0
T102679	6	50	Female	Negative	0
T103011	6	31	Male	Negative	0
T103201	6	34	Male	Negative	0
T103202	6	43	Male	Negative	0
T103203	6	39	Male	Negative	0
T103204	6	18	Male	Negative	0
T103205	6	37	Male	Negative	0
T103206	6	34	Male	Negative	0
T103207	6	29	Female	Negative	0
T103208	6	25	Male	Negative	0
T103209	6	37	Male	Negative	0
T103211	6	44	Female	Negative	0
T103213	6	35	Male	Negative	0
T103214	6	46	Male	Negative	0
T103215	6	38	Female	Negative	0
T103217	6	34	Female	Negative	0
T103219	6	31	Male	Negative	0
T103220	6	46	Female	Negative	0
T103221	6	73	Female	Negative	0
T103222	6	21	Male	Negative	0
T103223	6	31	Male	Negative	0
T103224	6	40	Female	Negative	0
T103225	6	50	Male	Negative	0
T103227	6	41	Female	Negative	0
T103230	6	48	Female	Negative	0
T103233	6	49	Male	Negative	0
T103238	6	20	Male	Negative	0
T103239	6	22	Male	Negative	0
T103242	6	43	Male	Negative	0
T103243	6	19	Male	Negative	0
T103244	6	39	Male	Negative	0
T103247	6	33	Male	Negative	0
T103249	6	45	Female	Negative	0
T103607	6	66	Female	Negative	0
T103608	6	42	Male	Negative	0
T103609	6	70	Female	Negative	0
T103622	6	39	Female	Negative	0
T103623	6	43	Male	Negative	0
T103624	6	34	Female	Negative	0
T103739	6	36	Male	Negative	0
T103951	6	50	Male	Negative	0
T103953	6	44	Male	Negative	0
T103955	6	41	Male	Negative	0
T103956	6	65	Male	Negative	0
T103960	6	24	Male	Negative	0
T103972	6	21	Male	Negative	0
T103975	6	39	Male	Negative	0
T103976	6	34	Male	Negative	0
BT0301	9	70	Female	Negative	0
BT0302	9	53	Male	Negative	0
BT0303	9	49	Female	Negative	0
BT0304	9	17	Male	Negative	0
BT0305	9	28	Female	Negative	0
BT0306	9	32	Male	Negative	0
BT0307	9	44	Female	Negative	0
BT0308	9	22	Male	Negative	0
BT0309	9	16	Male	Negative	0
BT0310	9	58	Female	Negative	0
BT0311	9	58	Male	Negative	0
BT0312	9	27	Male	Negative	0
BT0313	9	27	Female	Negative	0
BT0314	9	37	Male	Negative	0
BT0315	9	34	Female	Negative	0
BT0316	9	13	Female	Negative	0
BT0317	9	54	Female	Negative	0
BT0318	9	27	Female	Negative	0
BT0319	9	31	Male	Negative	0
BT0320	9	58	Female	Negative	0
BT0321	9	26	Male	Negative	0
BT0322	9	13	Male	Negative	0
BT0323	9	44	Female	Negative	0
BT0324	9	48	Male	Negative	0
BT0325	9	35	Female	Negative	0
BT0326	9	38	Male	Negative	0
BT0327	9	40	Male	Negative	0
BT0328	9	43	Female	Negative	0
BT0329	9	35	Female	Negative	0
BT0330	9	39	Female	Negative	0
BT0331	9	11	Male	Negative	0
BT0332	9	48	Female	Negative	0
BT0333	9	51	Male	Negative	0
BT0334	9	51	Male	Negative	0
BT0335	9	39	Female	Negative	0
BT0336	9	42	Female	Negative	0
BT0501	9	53	Male	Negative	0
BT0502	9	38	Male	Negative	0
BT0503	9	45	Male	Negative	0
BT0504	9	17	Male	Negative	0
BT0505	9	48	Male	Negative	0
BT0506	9	57	Female	Negative	0
BT0507	9	24	Male	Negative	0
BT0508	9	41	Female	Negative	0
BT0509	9	50	Female	Negative	0
BT0510	9	52	Male	Negative	0
BT0511	9	46	Male	Negative	0
BT0512	9	62	Male	Negative	0
BT0513	9	9	Female	Negative	0
BT0514	9	13	Male	Negative	0
BT0515	9	12	Female	Negative	0
BT0516	9	48	Female	Negative	0
BT0517	9	55	Female	Negative	0
BT0518	9	42	Male	Negative	0
BT0519	9	53	Female	Negative	0
BT0520	9	85	Female	Negative	0
BT0521	9	34	Female	Negative	0
BT0522	9	45	Female	Negative	0
BT0523	9	42	Female	Negative	0
BT0524	9	46	Male	Negative	0
BT0525	9	10	Female	Negative	0
BT0526	9	12	Male	Negative	0
BT0527	9	45	Male	Negative	0
BT0528	9	21	Female	Negative	0
BT0529	9	48	Female	Negative	0
BT0530	9	40	Male	Negative	0
BT0531	9	9	Female	Negative	0
BT0532	9	37	Female	Negative	0
BT0533	9	10	Male	Negative	0
BT0534	9	50	Male	Negative	0
BT0535	9	35	Female	Negative	0
BT0536	9	66	Female	Negative	0
BT0537	9	33	Male	Negative	0
BT0538	9	14	Female	Negative	0
BT0539	9	37	Female	Negative	0
BT0540	9	28	Male	Negative	0
BT0541	9	29	Female	Negative	0
BT0542	9	40	Female	Negative	0
BT0543	9	15	Male	Negative	0
BT0544	9	71	Male	Negative	0
BT0545	9	53	Male	Negative	0
BT0546	9	55	Female	Negative	0
BT0547	9	56	Male	Negative	0
BT0548	9	45	Female	Negative	0
BT0549	9	48	Female	Negative	0
BT0550	9	20	Male	Positive	25
BT0551	9	16	Male	Negative	0
BT0552	9	17	Male	Negative	0
BT0601	9	30	Male	Negative	0
BT0602	9	36	Female	Negative	0
BT0603	9	48	Female	Negative	0
BT0604	9	45	Female	Negative	0
BT0605	9	49	Male	Negative	0
BT0606	9	18	Female	Negative	0
BT0607	9	41	Male	Positive	23
BT0608	9	38	Female	Negative	0
BT0609	9	31	Female	Negative	0
BT0610	9	48	Male	Negative	0
BT0611	9	72	Male	Negative	0
BT0612	9	46	Male	Negative	0
BT0613	9	61	Male	Negative	0
BT0614	9	41	Male	Negative	0
BT0615	9	47	Male	Negative	0
BT0616	9	27	Female	Negative	0
BT0617	9	65	Male	Negative	0
BT0618	9	44	Female	Negative	0
BT0619	9	41	Female	Negative	0
BT0620	9	53	Male	Negative	0
BT0621	9	39	Male	Negative	0
BT0622	9	59	Female	Negative	0
BT0623	9	60	Male	Negative	0
BT0624	9	62	Female	Negative	0
BT0625	9	50	Female	Negative	0
BT0626	9	54	Female	Negative	0
BT0627	9	59	Female	Negative	0
BT0628	9	35	Male	Negative	0
BT0629	9	32	Female	Negative	0
BT0630	9	47	Male	Negative	0
BT0631	9	46	Female	Negative	0
BT0632	9	43	Female	Negative	0
BT0633	9	34	Female	Negative	0
BT0634	9	44	Female	Negative	0
BT0635	9	30	Male	Negative	0
BT0636	9	45	Female	Negative	0
BT0637	9	47	Male	Negative	0
BT0638	9	54	Male	Negative	0
BT0639	9	16	Male	Negative	0
BT0640	9	16	Male	Negative	0
BT0641	9	18	Male	Negative	0
BT0642	9	24	Male	Negative	0
BT0672	9	56	Female	Negative	0
BT0673	9	58	Male	Negative	0
BT0674	9	50	Female	Negative	0
BT0675	9	46	Male	Negative	0
BT0676	9	20	Male	Negative	0
BT0677	9	25	Male	Negative	0
BT0678	9	20	Male	Negative	0
BT0679	9	39	Female	Negative	0
BT0680	9	39	Male	Negative	0
BT0681	9	48	Male	Negative	0
BT0682	9	30	Male	Negative	0
BT0683	9	50	Male	Negative	0
BT0684	9	48	Female	Negative	0
BT0685	9	39	Male	Negative	0
BT0690	9	22	Male	Negative	0
BT0691	9	65	Male	Negative	0
BT0692	9	24	Male	Negative	0
BT0693	9	24	Male	Negative	0
BT0694	9	20	Male	Negative	0
BT0695	9	44	Female	Negative	0
BT0696	9	23	Male	Negative	0
BT0697	9	52	Male	Negative	0
BT0698	9	58	Male	Negative	0
BT0699	9	31	Female	Negative	0
BT0700	9	73	Female	Negative	0
BT0701	9	58	Female	Negative	0
BT0702	9	64	Female	Negative	0
BT0703	9	60	Female	Negative	0
BT0704	9	65	Female	Negative	0
BT0705	9	74	Female	Negative	0
BT0706	9	50	Female	Negative	0
BT0707	9	49	Female	Negative	0
BT0708	9	62	Female	Negative	0
BT0709	9	63	Male	Negative	0
BT0710	9	69	Male	Negative	0
BT0711	9	48	Male	Negative	0
BT0712	9	24	Male	Negative	0
BT0713	9	27	Female	Negative	0
BT0714	9	45	Female	Negative	0
BT0715	9	70	Male	Negative	0
BT0716	9	52	Female	Negative	0
BT0717	9	19	Male	Negative	0
BT0718	9	18	Male	Negative	0
BT0719	9	39	Female	Negative	0
BT0720	9	29	Female	Negative	0
BT0721	9	55	Male	Negative	0
BT0722	9	49	Female	Negative	0
BT0723	9	51	Male	Negative	0
BT0724	9	27	Female	Negative	0
BT0725	9	49	Male	Negative	0
BT0726	9	51	Female	Negative	0
BT0727	9	50	Female	Negative	0
BT0728	9	73	Female	Negative	0
BT0729	9	60	Female	Negative	0
BT0730	9	33	Female	Negative	0
BT0731	9	18	Female	Negative	0
BT0732	9	36	Female	Negative	0
BT0733	9	42	Male	Negative	0
BT0734	9	43	Male	Negative	0
BT0735	9	51	Female	Negative	0
BT0736	9	30	Female	Negative	0
BT0737	9	44	Male	Negative	0
BT0738	9	41	Male	Negative	0
BT0739	9	32	Male	Negative	0
BT0740	9	55	Male	Negative	0
BT0741	9	75	Male	Negative	0
BT0742	9	24	Male	Negative	0
BT0743	9	18	Male	Negative	0
BT0744	9	18	Male	Negative	0
BT0745	9	18	Male	Negative	0
BT0746	9	21	Male	Negative	0
BT0747	9	17	Male	Negative	0
BT0748	9	19	Male	Negative	0
BT0749	9	21	Male	Negative	0
BT0750	9	16	Male	Negative	0
BT0751	9	14	Male	Negative	0
BT0901	9	61	Male	Negative	0
BT0902	9	60	Female	Negative	0
BT0903	9	45	Male	Negative	0
BT0904	9	23	Male	Negative	0
BT0905	9	54	Male	Negative	0
BT0906	9	51	Female	Negative	0
BT0907	9	26	Male	Negative	0
BT0908	9	23	Female	Negative	0
BT0909	9	45	Female	Negative	0
BT0910	9	80	Male	Negative	0
BT0911	9	61	Male	Negative	0
BT0912	9	53	Female	Negative	0
BT0913	9	23	Male	Negative	0
BT0914	9	55	Male	Negative	0
BT0915	9	49	Female	Negative	0
BT0916	9	19	Female	Negative	0
BT0917	9	27	Male	Negative	0
BT0918	9	39	Male	Negative	0
BT0919	9	34	Female	Negative	0
BT0920	9	57	Female	Negative	0
BT0921	9	28	Male	Negative	0
BT0922	9	25	Female	Negative	0
BT0923	9	60	Male	Negative	0
BT0924	9	67	Female	Negative	0
BT0925	9	54	Female	Negative	0
BT0926	9	49	Female	Negative	0
BT0927	9	40	Female	Negative	0
BT0928	9	50	Male	Negative	0
BT0929	9	60	Male	Negative	0
BT0930	9	59	Female	Positive	7
BT0931	9	52	Male	Negative	0
BT0932	9	49	Male	Negative	0
BT0933	9	46	Male	Negative	0
BT0934	9	31	Male	Negative	0
BT0935	9	55	Male	Negative	0
BT0936	9	38	Male	Negative	0
BT0937	9	58	Male	Negative	0
BT0938	9	43	Male	Negative	0
BT0939	9	39	Male	Negative	0
BT0997	9	44	Male	Negative	0
BT0998	9	54	Male	Negative	0
BT0999	9	48	Female	Negative	0
BT1000	9	51	Male	Negative	0
BT1001	9	39	Male	Negative	0
BT1002	9	35	Female	Negative	0
BT1003	9	64	Female	Negative	0
BT1004	9	60	Male	Negative	0
BT1005	9	29	Female	Negative	0
BT1006	9	27	Male	Negative	0
BT1007	9	31	Male	Negative	0
BT1008	9	32	Female	Negative	0
BT1009	9	45	Male	Negative	0
BT1010	9	14	Female	Negative	0
BT1011	9	35	Female	Negative	0
BT1012	9	49	Female	Negative	0
BT1013	9	78	Male	Negative	0
BT1014	9	46	Male	Negative	0
BT1015	9	31	Female	Negative	0
BT1016	9	26	Male	Negative	0
BT1301	9	78	Female	Negative	0
BT1302	9	21	Male	Negative	0
BT1303	9	46	Female	Negative	0
BT1304	9	63	Female	Negative	0
BT1305	9	33	Male	Negative	0
BT1306	9	15	Male	Negative	0
BT1307	9	41	Male	Negative	0
BT1308	9	36	Female	Negative	0
BT1309	9	10	Male	Negative	0
BT1310	9	65	Female	Negative	0
BT1311	9	29	Male	Negative	0
BT1312	9	21	Male	Negative	0
BT1313	9	20	Male	Negative	0
BT1314	9	27	Male	Negative	0
BT1315	9	34	Female	Negative	0
BT1316	9	11	Male	Negative	0
BT1317	9	55	Female	Negative	0
BT1318	9	58	Male	Negative	0
BT1319	9	52	Female	Negative	0
BT1320	9	37	Male	Negative	0
BT1321	9	10	Male	Negative	0
BT1322	9	49	Female	Negative	0
BT1323	9	73	Female	Negative	0
BT1324	9	52	Male	Negative	0
BT1325	9	35	Male	Negative	0
BT1399	9	41	Female	Negative	0
BT1400	9	15	Female	Negative	0
BT1401	9	46	Female	Negative	0
BT1402	9	53	Male	Negative	0
BT1403	9	14	Male	Negative	0
BT1404	9	58	Male	Negative	0
BT1405	9	54	Female	Negative	0
BT1406	9	32	Male	Negative	0
BT1407	9	28	Male	Negative	0
BT1408	9	33	Male	Negative	0
BT1409	9	41	Male	Negative	0
BT1410	9	32	Female	Negative	0
BT1411	9	39	Female	Negative	0
BT1464	9	15	Female	Negative	0
BT1465	9	40	Female	Negative	0
BT1466	9	42	Male	Negative	0
BT1467	9	73	Male	Negative	0
BT1468	9	58	Female	Positive	27
BT1470	9	32	Male	Negative	0
BT1471	9	21	Female	Negative	0
BT1472	9	43	Female	Negative	0
BT1473	9	51	Male	Negative	0
BT1474	9	49	Female	Negative	0
BT1475	9	48	Male	Negative	0
BT1476	9	53	Male	Negative	0
BT1477	9	28	Female	Negative	0
BT1478	9	14	Male	Negative	0
BT1479	9	22	Female	Negative	0
BT1480	9	42	Female	Negative	0
BT1481	9	42	Female	Negative	0
BT1482	9	62	Male	Negative	0
BT1483	9	55	Female	Negative	0
BT1484	9	19	Female	Negative	0
BT1485	9	66	Female	Negative	0
BT1486	9	52	Male	Negative	0
BT1487	9	58	Male	Negative	0
BT1488	9	26	Female	Negative	0
BT1489	9	39	Male	Negative	0
BT1490	9	37	Female	Negative	0
BT1491	9	75	Male	Negative	0
BT1492	9	28	Male	Negative	0
BT1493	9	30	Male	Negative	0
BT1494	9	68	Female	Negative	0
BT1495	9	85	Male	Negative	0
BT1496	9	23	Male	Negative	0
BT1497	9	75	Female	Negative	0
BT1498	9	76	Female	Negative	0
BT1499	9	19	Female	Negative	0
BT1500	9	22	Female	Negative	0
T100051	9	36	Male	Negative	0
T100052	9	33	Female	Negative	0
T100053	9	37	Female	Negative	0
T100054	9	26	Female	Negative	0
T100082	9	56	Female	Negative	0
T100083	9	46	Female	Negative	0
T100085	9	35	Male	Negative	0
T100086	9	48	Female	Negative	0
T100087	9	21	Male	Negative	0
T100089	9	32	Male	Negative	0
T100090	9	64	Male	Negative	0
T100091	9	21	Female	Negative	0
T100092	9	19	Female	Negative	0
T100093	9	55	Female	Negative	0
T100094	9	64	Male	Negative	0
T100095	9	63	Female	Negative	0
T100096	9	55	Female	Negative	0
T100255	9	26	Male	Negative	0
T100257	9	48	Female	Negative	0
T100258	9	17	Male	Negative	0
T100271	9	39	Female	Negative	0
T100272	9	30	Female	Negative	0
T100274	9	73	Female	Negative	0
T100402	9	27	Male	Negative	0
T100403	9	48	Male	Negative	0
T100423	9	52	Male	Negative	0
T100425	9	57	Male	Negative	0
T100426	9	35	Female	Negative	0
T100427	9	60	Male	Negative	0
T100428	9	46	Male	Negative	0
T100429	9	22	Female	Negative	0
T100430	9	30	Male	Negative	0
T100496	9	61	Male	Negative	0
T100646	9	41	Female	Negative	0
T100724	9	66	Female	Negative	0
T100826	9	54	Male	Negative	0
T100828	9	67	Female	Negative	0
T100829	9	71	Male	Negative	0
T100830	9	49	Male	Negative	0
T100831	9	43	Female	Negative	0
T100999	9	60	Male	Negative	0
T101000	9	68	Male	Negative	0
T101362	9	85	Female	Negative	0
T101466	9	36	Female	Negative	0
T101468	9	62	Female	Negative	0
T101470	9	54	Female	Negative	0
T101580	9	52	Male	Negative	0
T101581	9	43	Female	Negative	0
T101582	9	59	Female	Negative	0
T101583	9	55	Male	Negative	0
T101584	9	30	Female	Negative	0
T101586	9	58	Male	Negative	0
T101593	9	41	Female	Negative	0
T101852	9	68	Female	Negative	0
T102017	9	62	Female	Negative	0
T102018	9	35	Female	Negative	0
T102021	9	23	Female	Negative	0
T102022	9	36	Female	Negative	0
T102023	9	54	Female	Negative	0
T102058	9	29	Female	Negative	0
T102201	9	52	Male	Negative	0
T102202	9	37	Male	Negative	0
T102203	9	35	Male	Negative	0
T102204	9	52	Male	Negative	0
T102205	9	64	Female	Negative	0
T102206	9	34	Female	Negative	0
T102207	9	31	Male	Negative	0
T102209	9	59	Male	Negative	0
T102210	9	51	Male	Negative	0
T102211	9	47	Female	Negative	0
T102212	9	39	Female	Negative	0
T102213	9	39	Female	Negative	0
T102214	9	36	Male	Negative	0
T102222	9	58	Male	Negative	0
T102223	9	43	Female	Negative	0
T102224	9	21	Male	Negative	0
T102225	9	26	Female	Negative	0
T102226	9	27	Male	Negative	0
T102227	9	46	Male	Negative	0
T102228	9	40	Female	Negative	0
T102229	9	41	Male	Negative	0
T102230	9	43	Female	Negative	0
T102231	9	21	Female	Negative	0
T102232	9	18	Male	Negative	0
T102233	9	43	Female	Negative	0
T102234	9	43	Female	Negative	0
T102235	9	38	Male	Negative	0
T102236	9	36	Female	Negative	0
T102237	9	32	Female	Negative	0
T102238	9	42	Male	Negative	0
T102239	9	44	Female	Negative	0
T102240	9	30	Female	Negative	0
T102241	9	39	Female	Negative	0
T102242	9	58	Male	Negative	0
T102243	9	39	Male	Negative	0
T102244	9	56	Male	Negative	0
T102245	9	55	Female	Negative	0
T102246	9	46	Male	Negative	0
T102247	9	41	Female	Negative	0
T102271	9	47	Male	Negative	0
T102272	9	44	Male	Negative	0
T102273	9	40	Female	Negative	0
T102274	9	43	Male	Negative	0
T102275	9	49	Female	Negative	0
T102278	9	62	Female	Negative	0
T102279	9	41	Male	Negative	0
T103020	9	54	Female	Negative	0
T103023	9	52	Female	Negative	0
T103029	9	58	Female	Negative	0
T103032	9	45	Female	Negative	0
T103034	9	50	Female	Negative	0
T103040	9	56	Female	Negative	0
T103041	9	50	Male	Negative	0
T103045	9	51	Male	Negative	0
T103046	9	73	Male	Negative	0
T103061	9	55	Female	Negative	0
T103062	9	72	Female	Negative	0
T103063	9	63	Male	Negative	0
T103064	9	35	Male	Negative	0
T103065	9	60	Male	Negative	0
T103070	9	50	Male	Negative	0
T103714	9	39	Female	Negative	0
T103715	9	44	Male	Negative	0
T103717	9	28	Male	Negative	0
T103718	9	63	Male	Negative	0
T103720	9	42	Male	Negative	0
T103723	9	55	Male	Negative	0
T103947	9	51	Male	Negative	0
T103948	9	51	Female	Negative	0
T103949	9	29	Female	Negative	0
T103950	9	46	Female	Negative	0
BT0842	15	35	Female	Negative	0
BT0843	15	47	Male	Negative	0
BT0844	15	49	Female	Negative	0
BT0845	15	20	Female	Negative	0
BT0846	15	51	Male	Negative	0
BT0847	15	49	Male	Negative	0
BT0848	15	24	Male	Negative	0
BT0868	15	67	Female	Negative	0
BT0869	15	67	Male	Negative	0
BT0870	15	42	Female	Negative	0
BT0871	15	46	Male	Negative	0
BT0872	15	47	Male	Negative	0
BT0873	15	41	Female	Negative	0
BT0874	15	38	Male	Negative	0
BT0882	15	46	Male	Negative	0
BT0883	15	43	Male	Negative	0
BT0884	15	25	Female	Negative	0
BT0885	15	38	Female	Negative	0
BT0886	15	32	Female	Negative	0
BT0887	15	11	Female	Negative	0
BT0888	15	57	Male	Positive	38
BT0889	15	67	Female	Negative	0
BT0890	15	34	Female	Negative	0
BT0891	15	37	Male	Negative	0
BT0960	15	19	Male	Negative	0
BT0961	15	42	Female	Negative	0
BT0962	15	37	Male	Negative	0
BT0963	15	68	Female	Negative	0
BT0964	15	47	Male	Negative	0
BT0965	15	24	Male	Negative	0
BT0966	15	42	Female	Negative	0
BT0967	15	64	Female	Negative	0
BT0968	15	68	Male	Negative	0
BT0969	15	45	Female	Negative	0
BT0970	15	12	Female	Negative	0
BT0971	15	64	Male	Negative	0
BT0972	15	62	Female	Negative	0
BT0973	15	17	Male	Negative	0
BT0974	15	50	Male	Negative	0
BT0975	15	25	Female	Negative	0
BT0976	15	43	Female	Negative	0
BT0977	15	26	Male	Negative	0
BT0978	15	79	Female	Negative	0
BT0979	15	44	Female	Negative	0
BT0980	15	57	Male	Negative	0
BT0981	15	53	Male	Negative	0
BT0982	15	37	Male	Negative	0
BT0983	15	31	Male	Negative	0
BT0984	15	30	Female	Negative	0
BT0985	15	67	Female	Negative	0
BT0986	15	63	Male	Negative	0
BT0987	15	32	Female	Negative	0
BT0988	15	38	Male	Negative	0
BT0989	15	8	Female	Negative	0
BT0990	15	65	Male	Negative	0
BT0991	15	49	Female	Negative	0
BT0992	15	25	Female	Negative	0
BT0993	15	50	Male	Negative	0
BT1041	15	54	Male	Negative	0
BT1042	15	27	Male	Negative	0
BT1043	15	26	Female	Negative	0
BT1044	15	43	Female	Negative	0
BT1046	15	22	Female	Negative	0
BT1047	15	14	Female	Negative	0
BT1048	15	19	Male	Negative	0
BT1049	15	41	Male	Negative	0
BT1052	15	23	Male	Negative	0
BT1053	15	39	Male	Negative	0
BT1054	15	37	Female	Negative	0
BT1055	15	41	Male	Negative	0
BT1086	15	78	Female	Negative	0
BT1087	15	19	Female	Negative	0
BT1088	15	46	Male	Negative	0
BT1089	15	31	Male	Negative	0
BT1090	15	28	Male	Negative	0
BT1091	15	9	Male	Negative	0
BT1092	15	7	Female	Negative	0
BT1093	15	26	Male	Negative	0
BT1159	15	99	Female	Negative	0
BT1160	15	54	Female	Negative	0
BT1161	15	80	Male	Negative	0
BT1162	15	80	Female	Negative	0
BT1163	15	43	Male	Negative	0
BT1164	15	42	Male	Negative	0
BT1165	15	42	Female	Negative	0
BT1166	15	28	Male	Negative	0
BT1167	15	39	Female	Negative	0
BT1169	15	12	Female	Negative	0
BT1170	15	47	Male	Negative	0
BT1171	15	66	Female	Negative	0
BT1172	15	27	Male	Negative	0
BT1202	15	35	Female	Negative	0
BT1203	15	75	Male	Negative	0
BT1204	15	73	Female	Negative	0
BT1205	15	41	Female	Negative	0
BT1206	15	33	Male	Negative	0
BT1207	15	30	Female	Negative	0
BT1209	15	80	Male	Negative	0
BT1210	15	8	Male	Negative	0
BT1211	15	28	Female	Negative	0
BT1212	15	23	Female	Negative	0
BT1237	15	53	Female	Negative	0
BT1238	15	46	Male	Negative	0
BT1239	15	31	Female	Negative	0
BT1240	15	16	Male	Negative	0
BT1241	15	14	Male	Negative	0
BT1242	15	8	Male	Negative	0
BT1243	15	62	Male	Negative	0
BT1244	15	60	Female	Negative	0
BT1245	15	41	Male	Negative	0
BT1246	15	41	Female	Negative	0
BT1247	15	12	Female	Negative	0
BT1248	15	75	Male	Negative	0
BT1249	15	73	Female	Negative	0
BT1250	15	26	Male	Negative	0
BT1349	15	19	Female	Negative	0
BT1350	15	53	Female	Negative	0
BT1351	15	62	Male	Negative	0
BT1352	15	43	Male	Negative	0
BT1353	15	62	Female	Negative	0
BT1354	15	66	Female	Negative	0
BT1355	15	49	Male	Negative	0
BT1356	15	49	Female	Negative	0
BT1357	15	27	Male	Negative	0
BT1358	15	26	Female	Negative	0
BT1449	15	29	Female	Negative	0
BT1450	15	36	Male	Negative	0
BT1451	15	46	Male	Negative	0
BT1452	15	47	Female	Negative	0
BT1453	15	48	Male	Negative	0
BT1454	15	24	Female	Negative	0
BT1455	15	44	Female	Negative	0
BT1456	15	59	Male	Negative	0
BT1457	15	49	Male	Negative	0
BT1458	15	46	Female	Negative	0
BT1459	15	32	Female	Negative	0
BT1460	15	26	Male	Negative	0
BT1461	15	50	Male	Negative	0
BT1462	15	73	Male	Negative	0
BT1463	15	67	Female	Negative	0
BT1526	15	32	Male	Negative	0
BT1527	15	57	Male	Negative	0
BT1528	15	55	Female	Negative	0
BT1529	15	34	Male	Negative	0
BT1530	15	31	Female	Negative	0
BT1531	15	41	Female	Negative	0
BT1532	15	51	Male	Negative	0
BT1533	15	41	Female	Negative	0
BT1534	15	42	Male	Negative	0
BT1535	15	43	Female	Negative	0
BT1536	15	38	Male	Negative	0
BT1589	15	16	Female	Negative	0
BT1590	15	42	Male	Negative	0
BT1591	15	36	Male	Negative	0
BT1592	15	59	Male	Negative	0
BT1593	15	60	Male	Negative	0
BT1594	15	57	Female	Negative	0
BT1595	15	58	Male	Negative	0
BT1596	15	41	Male	Negative	0
BT1597	15	58	Female	Negative	0
BT1598	15	23	Male	Negative	0
BT1599	15	47	Female	Negative	0
BT1651	15	43	Female	Negative	0
BT1652	15	46	Female	Negative	0
BT1653	15	25	Female	Negative	0
BT1654	15	26	Male	Negative	0
BT1655	15	49	Male	Negative	0
BT1656	15	37	Male	Negative	0
BT1657	15	47	Female	Negative	0
BT1658	15	25	Male	Negative	0
BT1659	15	31	Female	Negative	0
BT1660	15	40	Female	Negative	0
BT1661	15	40	Male	Negative	0
BT1662	15	37	Female	Negative	0
BT1663	15	65	Female	Negative	0
BT1664	15	12	Male	Negative	0
BT1665	15	45	Female	Negative	0
BT1666	15	24	Male	Negative	0
BT1667	15	24	Male	Negative	0
BT1668	15	51	Male	Negative	0
BT1669	15	56	Female	Negative	0
BT1670	15	41	Female	Negative	0
BT1671	15	43	Male	Negative	0
BT1672	15	10	Female	Negative	0
BT1673	15	38	Male	Negative	0
BT1674	15	52	Male	Negative	0
BT1675	15	53	Female	Negative	0
BT1676	15	46	Male	Negative	0
BT1677	15	47	Female	Negative	0
BT1678	15	50	Female	Negative	0
BT1679	15	33	Female	Negative	0
BT1680	15	41	Female	Negative	0
BT1681	15	36	Male	Negative	0
BT1682	15	34	Female	Negative	0
BT1683	15	41	Male	Negative	0
BT1684	15	46	Female	Negative	0
BT1685	15	47	Male	Negative	0
BT1686	15	11	Male	Negative	0
BT1700	15	34	Female	Negative	0
BT1701	15	57	Female	Negative	0
BT1702	15	60	Male	Negative	0
BT1703	15	39	Female	Negative	0
BT1704	15	32	Male	Negative	0
BT1705	15	8	Female	Negative	0
BT1706	15	18	Male	Negative	0
BT1707	15	70	Female	Negative	0
BT1708	15	58	Male	Negative	0
BT1709	15	59	Male	Positive	54
BT1710	15	52	Female	Negative	0
BT1711	15	38	Female	Negative	0
BT1712	15	40	Male	Negative	0
BT1713	15	67	Female	Negative	0
BT1714	15	16	Female	Negative	0
BT1715	15	43	Female	Negative	0
BT1716	15	50	Male	Negative	0
BT1717	15	10	Male	Negative	0
BT1718	15	54	Male	Negative	0
BT1719	15	45	Female	Negative	0
BT1720	15	62	Male	Negative	0
BT1721	15	60	Female	Negative	0
BT1722	15	42	Male	Negative	0
BT1723	15	38	Male	Negative	0
BT1724	15	38	Female	Negative	0
BT1725	15	54	Male	Negative	0
BT1726	15	25	Male	Negative	0
BT1727	15	24	Female	Negative	0
BT1728	15	58	Female	Negative	0
BT1729	15	25	Male	Negative	0
BT1730	15	41	Male	Negative	0
BT1731	15	40	Female	Negative	0
BT1732	15	22	Male	Negative	0
BT1733	15	19	Female	Negative	0
BT1734	15	43	Female	Negative	0
BT1735	15	46	Male	Negative	0
BT1736	15	28	Female	Negative	0
BT1737	15	30	Male	Negative	0
BT1738	15	46	Male	Negative	0
BT1739	15	52	Male	Negative	0
BT1740	15	67	Male	Negative	0
BT1741	15	48	Male	Negative	0
BT1742	15	23	Female	Negative	0
BT1743	15	15	Female	Negative	0
BT1744	15	43	Female	Negative	0
BT1745	15	48	Male	Negative	0
BT1746	15	52	Female	Negative	0
BT1747	15	26	Male	Negative	0
BT1748	15	53	Female	Negative	0
BT1749	15	87	Male	Negative	0
BT1750	15	72	Female	Negative	0
BT1851	15	39	Male	Negative	0
BT1852	15	57	Female	Negative	0
BT1853	15	27	Female	Negative	0
BT1854	15	39	Female	Negative	0
BT1855	15	42	Female	Negative	0
BT1856	15	38	Male	Negative	0
BT1857	15	43	Male	Negative	0
BT1858	15	73	Male	Positive	129
BT1859	15	16	Male	Negative	0
BT1860	15	41	Male	Negative	0
BT1861	15	18	Male	Negative	0
BT1862	15	16	Male	Negative	0
BT1863	15	22	Male	Negative	0
BT1864	15	14	Male	Negative	0
BT1865	15	13	Male	Negative	0
BT1866	15	63	Male	Negative	0
BT1867	15	42	Female	Negative	0
BT1868	15	42	Male	Negative	0
BT1869	15	43	Male	Negative	0
BT1870	15	19	Female	Negative	0
BT1871	15	42	Female	Negative	0
BT1872	15	43	Female	Negative	0
BT1873	15	20	Female	Negative	0
BT1874	15	60	Female	Negative	0
BT1875	15	72	Male	Negative	0
BT1876	15	23	Female	Negative	0
BT1877	15	54	Male	Negative	0
BT1878	15	19	Female	Negative	0
BT1879	15	30	Male	Negative	0
BT1880	15	27	Female	Negative	0
BT1881	15	64	Female	Negative	0
BT1882	15	44	Female	Negative	0
BT1883	15	61	Female	Negative	0
BT1884	15	29	Female	Negative	0
BT1885	15	27	Female	Negative	0
BT1886	15	20	Female	Negative	0
BT1887	15	53	Female	Negative	0
BT1888	15	21	Male	Negative	0
BT1889	15	63	Male	Negative	0
BT1890	15	60	Female	Negative	0
BT1891	15	48	Male	Negative	0
BT1892	15	43	Female	Negative	0
BT1893	15	13	Female	Negative	0
BT1894	15	67	Female	Negative	0
BT1895	15	39	Male	Negative	0
BT1896	15	35	Female	Negative	0
BT1897	15	56	Female	Negative	0
BT1898	15	39	Male	Negative	0
BT1899	15	47	Male	Negative	0
BT1900	15	40	Female	Negative	0
BT1901	15	47	Male	Negative	0
BT1902	15	44	Female	Negative	0
BT1903	15	68	Male	Negative	0
BT1904	15	66	Female	Negative	0
BT1905	15	25	Male	Negative	0
BT1906	15	24	Female	Negative	0
BT1907	15	40	Male	Negative	0
BT1908	15	34	Female	Negative	0
BT1909	15	61	Male	Negative	0
BT1910	15	50	Female	Negative	0
BT1911	15	30	Male	Negative	0
BT1912	15	26	Female	Negative	0
BT1913	15	25	Male	Negative	0
BT1914	15	29	Female	Negative	0
BT1915	15	36	Male	Negative	0
BT1916	15	31	Female	Negative	0
BT1917	15	18	Male	Negative	0
BT1918	15	18	Male	Negative	0
BT1919	15	63	Female	Negative	0
BT1920	15	53	Male	Negative	0
BT1921	15	50	Female	Negative	0
BT1922	15	25	Female	Negative	0
BT1923	15	27	Female	Negative	0
BT1924	15	42	Male	Negative	0
BT1925	15	36	Female	Negative	0
BT1926	15	16	Male	Negative	0
BT1927	15	29	Male	Negative	0
BT1943	15	26	Female	Negative	0
BT1944	15	53	Female	Negative	0
BT1945	15	29	Female	Negative	0
BT1946	15	50	Female	Negative	0
T100041	15	35	Female	Negative	0
T100042	15	63	Female	Negative	0
T100070	15	46	Male	Negative	0
T100122	15	60	Female	Negative	0
T100125	15	35	Male	Negative	0
T100164	15	75	Female	Negative	0
T100168	15	37	Female	Negative	0
T100280	15	52	Male	Negative	0
T100281	15	22	Female	Negative	0
T100282	15	52	Female	Negative	0
T100294	15	53	Female	Negative	0
T100635	15	65	Female	Negative	0
T100636	15	35	Male	Negative	0
T100638	15	33	Female	Negative	0
T100640	15	17	Male	Negative	0
T100641	15	68	Female	Negative	0
T100642	15	68	Male	Negative	0
T100643	15	23	Female	Negative	0
T100644	15	23	Male	Negative	0
T100645	15	47	Female	Negative	0
T100647	15	20	Male	Negative	0
T100649	15	48	Male	Negative	0
T100701	15	24	Female	Negative	0
T100702	15	50	Male	Negative	0
T100704	15	46	Female	Negative	0
T100705	15	30	Female	Negative	0
T100706	15	72	Male	Negative	0
T100712	15	21	Female	Negative	0
T100713	15	40	Male	Negative	0
T100714	15	52	Male	Negative	0
T100715	15	24	Female	Negative	0
T100716	15	48	Female	Negative	0
T100717	15	59	Male	Negative	0
T100861	15	70	Male	Negative	0
T100863	15	34	Female	Negative	0
T100966	15	65	Female	Negative	0
T100967	15	58	Female	Negative	0
T100968	15	30	Female	Negative	0
T100969	15	80	Male	Negative	0
T100976	15	77	Female	Negative	0
T100977	15	40	Male	Negative	0
T100978	15	47	Male	Negative	0
T100979	15	37	Female	Negative	0
T100980	15	27	Male	Negative	0
T100981	15	50	Male	Negative	0
T100982	15	49	Male	Negative	0
T100984	15	45	Female	Negative	0
T101005	15	37	Male	Negative	0
T101007	15	64	Male	Negative	0
T101009	15	22	Male	Negative	0
T101011	15	73	Male	Negative	0
T101020	15	22	Female	Negative	0
T101021	15	26	Male	Negative	0
T101022	15	52	Female	Negative	0
T101023	15	38	Male	Negative	0
T101029	15	32	Female	Negative	0
T101030	15	40	Female	Negative	0
T101150	15	58	Male	Negative	0
T101151	15	23	Female	Negative	0
T101153	15	50	Female	Negative	0
T101154	15	70	Female	Negative	0
T101155	15	53	Male	Negative	0
T101156	15	47	Male	Negative	0
T101157	15	65	Male	Negative	0
T101187	15	55	Female	Negative	0
T101188	15	28	Male	Negative	0
T101189	15	21	Male	Negative	0
T101190	15	18	Male	Negative	0
T101191	15	56	Female	Negative	0
T101192	15	40	Female	Negative	0
T101193	15	31	Male	Negative	0
T101194	15	73	Female	Negative	0
T101195	15	30	Female	Negative	0
T101196	15	36	Male	Negative	0
T101197	15	50	Female	Negative	0
T101198	15	47	Male	Negative	0
T101201	15	65	Male	Negative	0
T101202	15	41	Female	Negative	0
T101203	15	49	Male	Negative	0
T101204	15	38	Female	Negative	0
T101205	15	60	Female	Negative	0
T101393	15	40	Female	Negative	0
T101394	15	47	Female	Negative	0
T101395	15	43	Male	Negative	0
T101396	15	23	Female	Negative	0
T101397	15	46	Female	Negative	0
T101599	15	63	Female	Negative	0
T101600	15	81	Male	Negative	0
T102190	15	56	Female	Negative	0
T102192	15	23	Male	Negative	0
T102194	15	40	Male	Negative	0
T102195	15	55	Male	Negative	0
T102196	15	17	Male	Negative	0
T102197	15	46	Female	Negative	0
T102281	15	45	Female	Negative	0
T102282	15	59	Male	Negative	0
T102283	15	59	Male	Negative	0
T102428	15	22	Male	Negative	0
T102433	15	68	Female	Negative	0
T102435	15	56	Male	Negative	0
T102436	15	30	Male	Negative	0
T102437	15	57	Female	Negative	0
T102438	15	43	Female	Negative	0
T102556	15	74	Male	Negative	0
T102558	15	23	Male	Negative	0
T102559	15	21	Female	Negative	0
T102560	15	51	Male	Negative	0
T102561	15	51	Female	Negative	0
T102562	15	18	Female	Negative	0
T102589	15	46	Female	Negative	0
T102694	15	39	Male	Negative	0
T102765	15	41	Male	Negative	0
T102937	15	39	Male	Negative	0
T102938	15	56	Female	Negative	0
T102944	15	28	Male	Negative	0
T103027	15	35	Female	Negative	0
T103028	15	42	Female	Negative	0
T103033	15	34	Female	Negative	0
T103730	15	26	Female	Negative	0
T103731	15	20	Female	Negative	0
T103732	15	58	Female	Negative	0
T103733	15	28	Male	Negative	0
T103912	15	63	Male	Negative	0
T104288	15	36	Female	Negative	0
T104292	15	24	Male	Negative	0
T104293	15	36	Male	Negative	0
T104295	15	17	Female	Negative	0
T104296	15	36	Female	Negative	0

## Sheet: BTplus_Community
ID	Village_Code	Age	Sex	Mf_posneg	MF_Count(Bm)	BrugiaTestPlus_reader1	BrugiaTestPlus_reader2	BrugiaTestPlus_reader3
BT2753	2	67	Male	Positive	15	Positive	Positive	Positive
BT2770	2	30	Male	Positive	6	Positive	Positive	Positive
BT2883	2	53	Male	Positive	21	Positive	Positive	Positive
BT2918	2	68	Male	Positive	33	Positive	Positive	Positive
BT3013	2	60	Male	Positive	14	Positive	Positive	Positive
BT0389	3	48	Male	Negative	0	Negative	Negative	Negative
BT0390	3	43	Female	Negative	0	Negative	Negative	Negative
BT0391	3	10	Male	Negative	0	Negative	Negative	Negative
BT0392	3	72	Female	Negative	0	Negative	Negative	Negative
BT0393	3	27	Male	Negative	0	Negative	Negative	Negative
BT0394	3	59	Female	Negative	0	Negative	Negative	Negative
BT0395	3	32	Female	Negative	0	Negative	Negative	Negative
BT0396	3	11	Female	Negative	0	Negative	Negative	Negative
BT0445	3	61	Male	Negative	0	Negative	Negative	Negative
BT0482	3	56	Female	Negative	0	Negative	Negative	Negative
BT0483	3	47	Female	Negative	0	Negative	Negative	Negative
BT0484	3	34	Male	Negative	0	Negative	Negative	Negative
BT0485	3	13	Female	Negative	0	Negative	Negative	Negative
BT0486	3	24	Female	Negative	0	Negative	Negative	Negative
BT0487	3	33	Female	Negative	0	Negative	Negative	Negative
BT0488	3	37	Male	Negative	0	Negative	Negative	Negative
BT0489	3	52	Male	Negative	0	Positive	Positive	Positive
BT0490	3	25	Female	Negative	0	Negative	Negative	Negative
BT0491	3	29	Male	Negative	0	Negative	Negative	Negative
BT0492	3	68	Female	Negative	0	Negative	Negative	Negative
BT0493	3	15	Male	Negative	0	Negative	Negative	Negative
BT0494	3	10	Male	Negative	0	Negative	Negative	Negative
BT0495	3	11	Male	Negative	0	Negative	Negative	Negative
BT0496	3	38	Male	Negative	0	Negative	Negative	Negative
BT0497	3	36	Female	Negative	0	Negative	Negative	Negative
BT0498	3	25	Female	Negative	0	Negative	Negative	Negative
BT0499	3	40	Male	Negative	0	Negative	Negative	Negative
BT0500	3	40	Female	Negative	0	Negative	Negative	Negative
BT0553	3	19	Male	Negative	0	Negative	Negative	Negative
BT0646	3	45	Female	Negative	0	Negative	Negative	Negative
BT0647	3	39	Male	Negative	0	Negative	Negative	Negative
BT0648	3	55	Male	Negative	0	Positive	Positive	Positive
BT0649	3	47	Male	Negative	0	Positive	Positive	Positive
BT0650	3	52	Male	Negative	0	Negative	Negative	Negative
BT0651	3	21	Female	Negative	0	Negative	Negative	Negative
BT0652	3	71	Male	Negative	0	Negative	Negative	Negative
BT0653	3	60	Female	Negative	0	Negative	Negative	Negative
BT0654	3	41	Female	Negative	0	Negative	Negative	Negative
BT0655	3	71	Male	Negative	0	Positive	Positive	Positive
BT0656	3	22	Male	Negative	0	Negative	Negative	Negative
BT0657	3	55	Male	Negative	0	Negative	Negative	Negative
BT0658	3	43	Female	Negative	0	Negative	Negative	Negative
BT0659	3	58	Female	Negative	0	Negative	Negative	Negative
BT0660	3	54	Female	Negative	0	Negative	Negative	Negative
BT0661	3	13	Male	Negative	0	Negative	Negative	Negative
BT0662	3	40	Female	Negative	0	Positive	Positive	Positive
BT0663	3	44	Female	Negative	0	Negative	Negative	Negative
BT0664	3	9	Male	Negative	0	Negative	Negative	Negative
BT0665	3	55	Female	Negative	0	Negative	Negative	Negative
BT0666	3	45	Male	Negative	0	Negative	Negative	Negative
BT1695	3	41	Female	Negative	0	Negative	Negative	Negative
BT1696	3	57	Male	Negative	0	Negative	Negative	Positive
BT1697	3	23	Male	Negative	0	Negative	Negative	Negative
BT1698	3	52	Female	Negative	0	Negative	Negative	Negative
BT1699	3	51	Female	Negative	0	Negative	Negative	Negative
BT1760	3	8	Male	Negative	0	Negative	Negative	Negative
BT1761	3	36	Female	Negative	0	Negative	Negative	Negative
BT1762	3	40	Male	Negative	0	Negative	Negative	Negative
BT1763	3	36	Female	Negative	0	Negative	Negative	Negative
BT1764	3	65	Female	Negative	0	Negative	Negative	Negative
BT1765	3	34	Male	Negative	0	Negative	Negative	Negative
BT1766	3	68	Female	Negative	0	Negative	Negative	Negative
BT1767	3	52	Male	Negative	0	Negative	Negative	Negative
BT1768	3	41	Female	Negative	0	Negative	Negative	Negative
BT1769	3	57	Male	Negative	0	Negative	Negative	Negative
BT1770	3	48	Female	Negative	0	Negative	Negative	Negative
BT1936	3	53	Female	Negative	0	Negative	Negative	Negative
BT1937	3	24	Female	Negative	0	Negative	Negative	Negative
BT1938	3	23	Female	Negative	0	Negative	Negative	Negative
BT1939	3	7	Male	Negative	0	Negative	Negative	Negative
BT1940	3	68	Female	Negative	0	Negative	Negative	Negative
BT1941	3	32	Female	Negative	0	Negative	Negative	Negative
BT1942	3	12	Male	Negative	0	Negative	Negative	Negative
BT1947	3	29	Female	Negative	0	Negative	Negative	Negative
BT1948	3	36	Female	Negative	0	Negative	Negative	Negative
BT1949	3	20	Female	Negative	0	Negative	Negative	Negative
BT1950	3	8	Female	Negative	0	Negative	Negative	Negative
BT1951	3	47	Female	Negative	0	Negative	Negative	Negative
BT1952	3	56	Female	Negative	0	Negative	Negative	Negative
BT1953	3	44	Female	Negative	0	Negative	Negative	Negative
BT1954	3	83	Female	Negative	0	Positive	Positive	Positive
BT1955	3	65	Female	Negative	0	Negative	Negative	Negative
BT1956	3	47	Female	Negative	0	Negative	Negative	Negative
BT1957	3	49	Female	Negative	0	Negative	Negative	Negative
BT1958	3	13	Female	Negative	0	Negative	Negative	Negative
BT1959	3	38	Female	Negative	0	Negative	Negative	Negative
BT1960	3	16	Female	Negative	0	Negative	Negative	Negative
BT1961	3	58	Female	Negative	0	Negative	Negative	Negative
BT1962	3	40	Female	Negative	0	Negative	Negative	Negative
BT1963	3	52	Male	Negative	0	Negative	Negative	Negative
BT1964	3	16	Male	Negative	0	Negative	Negative	Negative
BT1965	3	63	Female	Negative	0	Negative	Negative	Negative
BT1966	3	11	Male	Negative	0	Negative	Negative	Negative
BT1967	3	12	Male	Negative	0	Negative	Negative	Negative
BT1968	3	19	Female	Negative	0	Negative	Negative	Negative
BT1969	3	71	Female	Negative	0	Negative	Negative	Negative
BT1970	3	42	Female	Negative	0	Negative	Negative	Negative
BT1971	3	18	Female	Negative	0	Negative	Negative	Negative
BT1972	3	29	Male	Negative	0	Negative	Negative	Negative
BT1973	3	82	Female	Negative	0	Negative	Negative	Negative
BT1974	3	40	Female	Negative	0	Positive	Positive	Positive
BT1975	3	97	Male	Negative	0	Negative	Negative	Negative
BT1976	3	63	Female	Negative	0	Negative	Negative	Negative
BT1977	3	25	Female	Negative	0	Negative	Negative	Negative
BT1978	3	47	Female	Negative	0	Negative	Negative	Negative
BT1979	3	39	Female	Negative	0	Negative	Negative	Negative
BT1980	3	21	Male	Negative	0	Negative	Negative	Negative
BT1981	3	44	Male	Negative	0	Negative	Negative	Negative
BT1982	3	32	Male	Negative	0	Positive	Positive	Positive
BT1983	3	21	Male	Negative	0	Negative	Negative	Negative
BT1984	3	33	Female	Negative	0	Negative	Negative	Negative
BT1985	3	49	Female	Negative	0	Negative	Negative	Negative
BT1986	3	26	Male	Positive	1	Positive	Positive	Positive
BT1987	3	46	Female	Negative	0	Negative	Negative	Negative
BT1988	3	47	Male	Negative	0	Positive	Positive	Positive
BT1989	3	52	Male	Negative	0	Negative	Negative	Negative
BT1990	3	45	Male	Negative	0	Negative	Negative	Negative
BT1991	3	83	Male	Negative	0	Negative	Negative	Negative
BT1992	3	72	Female	Negative	0	Negative	Negative	Negative
BT1993	3	45	Female	Negative	0	Negative	Negative	Negative
BT1994	3	43	Female	Negative	0	Negative	Negative	Negative
BT1995	3	42	Female	Negative	0	Negative	Negative	Negative
BT1996	3	51	Male	Negative	0	Positive	Positive	Positive
BT1997	3	14	Female	Negative	0	Negative	Negative	Negative
BT1998	3	42	Female	Negative	0	Negative	Negative	Negative
BT1999	3	50	Male	Negative	0	Negative	Negative	Negative
BT2000	3	52	Male	Negative	0	Negative	Negative	Negative
BT2401	3	28	Female	Negative	0	Negative	Negative	Negative
BT2402	3	30	Male	Negative	0	Positive	Positive	Positive
BT2403	3	21	Male	Negative	0	Negative	Negative	Negative
BT2404	3	21	Male	Negative	0	Positive	Positive	Positive
BT2405	3	43	Male	Negative	0	Negative	Negative	Negative
BT2406	3	34	Male	Negative	0	Negative	Negative	Negative
BT2408	3	11	Male	Negative	0	Negative	Negative	Negative
BT2411	3	41	Male	Negative	0	Negative	Negative	Negative
BT2412	3	9	Male	Negative	0	Negative	Negative	Negative
BT2413	3	9	Female	Negative	0	Negative	Negative	Negative
BT2414	3	15	Female	Negative	0	Negative	Positive	Positive
BT2426	3	40	Female	Negative	0	Positive	Positive	Positive
BT2427	3	36	Male	Negative	0	Negative	Negative	Negative
BT2428	3	9	Male	Negative	0	Negative	Negative	Negative
BT2429	3	35	Female	Negative	0	Negative	Negative	Negative
BT2430	3	36	Male	Negative	0	Negative	Negative	Negative
BT2431	3	36	Male	Negative	0	Positive	Positive	Positive
BT2432	3	38	Female	Negative	0	Negative	Negative	Negative
BT2433	3	43	Male	Negative	0	Positive	Positive	Positive
BT2434	3	35	Female	Negative	0	Negative	Negative	Negative
BT2435	3	25	Male	Negative	0	Negative	Negative	Negative
BT2436	3	63	Male	Negative	0	Negative	Negative	Negative
BT2437	3	62	Male	Negative	0	Negative	Positive	Positive
BT2438	3	56	Female	Negative	0	Negative	Negative	Negative
BT2439	3	16	Male	Negative	0	Negative	Negative	Negative
BT2440	3	35	Female	Negative	0	Negative	Negative	Negative
BT2441	3	51	Female	Negative	0	Negative	Negative	Negative
BT2442	3	11	Female	Negative	0	Negative	Negative	Negative
BT2443	3	33	Female	Negative	0	Negative	Negative	Negative
BT2444	3	34	Male	Negative	0	Positive	Positive	Positive
BT2445	3	57	Male	Negative	0	Negative	Negative	Negative
BT2446	3	16	Male	Negative	0	Negative	Negative	Negative
BT2447	3	24	Female	Negative	0	Negative	Negative	Negative
BT2448	3	60	Female	Negative	0	Negative	Negative	Negative
BT2449	3	38	Male	Negative	0	Negative	Negative	Negative
BT2450	3	44	Female	Negative	0	Negative	Negative	Negative
BT2451	3	14	Male	Negative	0	Negative	Negative	Negative
BT2452	3	18	Male	Negative	0	Negative	Negative	Negative
BT2453	3	16	Male	Negative	0	Negative	Negative	Negative
BT2454	3	23	Male	Positive	8	Positive	Positive	Positive
BT2455	3	17	Male	Negative	0	Negative	Negative	Negative
BT2456	3	62	Female	Negative	0	Negative	Negative	Negative
BT2457	3	18	Female	Negative	0	Negative	Negative	Negative
BT2458	3	15	Male	Negative	0	Negative	Negative	Negative
BT2459	3	33	Female	Negative	0	Negative	Negative	Negative
BT2460	3	13	Female	Negative	0	Negative	Negative	Negative
BT2501	3	19	Male	Negative	0	Negative	Negative	Negative
BT2502	3	29	Female	Negative	0	Negative	Negative	Negative
BT2503	3	36	Female	Negative	0	Negative	Negative	Negative
BT2504	3	23	Female	Negative	0	Negative	Negative	Negative
BT2505	3	44	Female	Negative	0	Negative	Negative	Negative
BT2506	3	29	Female	Negative	0	Negative	Negative	Negative
BT2507	3	39	Male	Negative	0	Negative	Negative	Negative
BT2508	3	10	Male	Negative	0	Negative	Negative	Negative
BT2509	3	31	Female	Negative	0	Negative	Negative	Negative
BT2510	3	34	Male	Negative	0	Negative	Negative	Negative
BT2511	3	63	Male	Negative	0	Negative	Negative	Negative
BT2512	3	70	Male	Negative	0	Negative	Negative	Negative
BT2513	3	46	Female	Negative	0	Negative	Negative	Negative
BT2514	3	41	Female	Negative	0	Negative	Negative	Negative
BT2515	3	19	Female	Negative	0	Negative	Negative	Negative
BT2516	3	18	Female	Negative	0	Negative	Negative	Negative
BT2517	3	6	Female	Negative	0	Negative	Negative	Negative
BT2518	3	6	Female	Negative	0	Negative	Negative	Negative
BT2519	3	37	Female	Negative	0	Negative	Negative	Negative
BT2520	3	40	Female	Negative	0	Negative	Negative	Negative
BT2521	3	27	Female	Negative	0	Negative	Negative	Negative
BT2522	3	15	Female	Negative	0	Negative	Negative	Negative
BT2523	3	51	Female	Negative	0	Negative	Negative	Negative
BT2524	3	45	Male	Negative	0	Negative	Negative	Negative
BT2525	3	18	Female	Negative	0	Negative	Negative	Negative
BT2526	3	50	Male	Negative	0	Negative	Negative	Negative
BT2527	3	18	Male	Negative	0	Negative	Negative	Negative
BT2528	3	32	Male	Negative	0	Negative	Negative	Negative
BT2529	3	27	Female	Negative	0	Negative	Negative	Negative
BT2530	3	32	Male	Negative	0	Negative	Negative	Negative
BT2531	3	50	Male	Negative	0	Negative	Negative	Negative
BT2532	3	48	Female	Negative	0	Negative	Negative	Negative
BT2533	3	16	Female	Negative	0	Negative	Negative	Negative
BT2534	3	47	Male	Negative	0	Negative	Negative	Negative
BT2535	3	40	Male	Negative	0	Negative	Negative	Negative
BT2536	3	10	Female	Negative	0	Negative	Negative	Negative
BT2537	3	46	Female	Negative	0	Negative	Negative	Negative
BT2538	3	36	Female	Negative	0	Negative	Negative	Negative
BT2539	3	36	Male	Negative	0	Negative	Negative	Negative
BT2540	3	21	Male	Negative	0	Positive	Positive	Positive
BT2546	3	20	Male	Negative	0	Negative	Negative	Negative
BT2547	3	18	Male	Negative	0	Negative	Negative	Negative
BT2548	3	42	Male	Negative	0	Negative	Negative	Negative
BT2549	3	58	Female	Negative	0	Negative	Negative	Negative
BT2550	3	14	Female	Negative	0	Negative	Negative	Negative
BT2551	3	39	Male	Negative	0	Negative	Negative	Negative
BT2552	3	34	Male	Negative	0	Negative	Negative	Negative
BT2553	3	28	Female	Negative	0	Negative	Negative	Negative
BT2554	3	10	Female	Negative	0	Negative	Negative	Negative
BT2555	3	53	Male	Negative	0	Negative	Negative	Negative
BT2556	3	43	Female	Negative	0	Negative	Negative	Negative
BT2557	3	19	Female	Negative	0	Negative	Negative	Negative
BT2558	3	23	Male	Negative	0	Negative	Negative	Negative
BT2573	3	72	Female	Negative	0	Negative	Negative	Negative
BT2574	3	32	Male	Negative	0	Positive	Positive	Positive
BT2575	3	17	Male	Negative	0	Negative	Negative	Negative
BT2576	3	29	Male	Negative	0	Negative	Negative	Negative
BT2577	3	20	Male	Negative	0	Negative	Negative	Negative
BT2578	3	19	Male	Negative	0	Negative	Negative	Negative
BT2579	3	27	Male	Negative	0	Negative	Negative	Negative
BT2580	3	20	Male	Negative	0	Negative	Negative	Negative
BT2581	3	51	Female	Negative	0	Positive	Positive	Positive
BT2582	3	26	Female	Negative	0	Negative	Negative	Negative
BT2600	3	33	Female	Negative	0	Negative	Negative	Negative
T100049	3	43	Male	Negative	0	Negative	Negative	Negative
T100050	3	28	Female	Negative	0	Negative	Negative	Negative
T100193	3	45	Male	Negative	0	Negative	Negative	Negative
T100194	3	39	Female	Negative	0	Negative	Negative	Negative
T100199	3	23	Male	Negative	0	Negative	Negative	Negative
T100222	3	31	Female	Negative	0	Negative	Negative	Negative
T100224	3	51	Male	Negative	0	Negative	Negative	Negative
T100228	3	46	Female	Negative	0	Negative	Negative	Negative
T100230	3	34	Male	Positive	3	Positive	Positive	Positive
T100231	3	63	Male	Negative	0	Positive	Positive	Positive
T100233	3	64	Female	Negative	0	Negative	Negative	Negative
T100234	3	56	Male	Negative	0	Negative	Negative	Negative
T100235	3	49	Female	Negative	0	Positive	Positive	Positive
T100239	3	63	Male	Negative	0	Positive	Positive	Negative
T100301	3	48	Male	Negative	0	Negative	Negative	Negative
T100302	3	63	Female	Negative	0	Negative	Negative	Negative
T100303	3	67	Female	Negative	0	Negative	Negative	Negative
T100304	3	50	Female	Negative	0	Negative	Negative	Negative
T100305	3	34	Female	Negative	0	Negative	Negative	Negative
T100728	3	49	Male	Negative	0	Positive	Positive	Negative
T100730	3	27	Male	Negative	0	Negative	Negative	Negative
T100731	3	53	Male	Negative	0	Positive	Positive	Positive
T100732	3	53	Male	Positive	7	Positive	Positive	Positive
T100733	3	28	Male	Negative	0	Negative	Negative	Negative
T100734	3	25	Female	Negative	0	Positive	Positive	Positive
T100735	3	25	Female	Negative	0	Negative	Negative	Negative
T100737	3	63	Female	Negative	0	Negative	Negative	Negative
T100738	3	51	Female	Negative	0	Negative	Negative	Negative
T100740	3	39	Male	Negative	0	Negative	Negative	Negative
T100741	3	39	Female	Negative	0	Negative	Negative	Negative
T100859	3	53	Male	Negative	0	Negative	Negative	Negative
T100961	3	57	Female	Negative	0	Negative	Negative	Negative
T100963	3	37	Male	Negative	0	Negative	Negative	Negative
T100964	3	32	Female	Negative	0	Negative	Negative	Negative
T100965	3	57	Female	Negative	0	Negative	Negative	Negative
T100983	3	47	Female	Negative	0	Negative	Negative	Negative
T100985	3	77	Male	Negative	0	Negative	Negative	Positive
T100986	3	60	Male	Negative	0	Negative	Negative	Negative
T100997	3	41	Male	Negative	0	Positive	Positive	Positive
T100998	3	17	Female	Negative	0	Negative	Negative	Negative
T101206	3	41	Male	Positive	11	Positive	Positive	Positive
T101208	3	37	Male	Positive	7	Positive	Positive	Positive
T101209	3	37	Male	Negative	0	Negative	Negative	Negative
T101210	3	38	Female	Negative	0	Negative	Negative	Negative
T101211	3	19	Female	Negative	0	Negative	Negative	Negative
T101212	3	40	Male	Negative	0	Negative	Negative	Negative
T101213	3	60	Male	Negative	0	Positive	Positive	Positive
T101214	3	19	Male	Negative	0	Negative	Negative	Negative
T101216	3	41	Male	Negative	0	Negative	Negative	Negative
T101217	3	27	Male	Negative	0	Negative	Negative	Negative
T101223	3	22	Male	Negative	0	Negative	Negative	Negative
T101225	3	38	Male	Negative	0	Negative	Negative	Negative
T101315	3	17	Female	Negative	0	Negative	Negative	Negative
T101316	3	21	Female	Negative	0	Negative	Negative	Negative
T101317	3	28	Female	Negative	0	Negative	Negative	Negative
T101318	3	44	Female	Negative	0	Negative	Negative	Negative
T101319	3	64	Female	Negative	0	Negative	Negative	Negative
T101323	3	36	Male	Negative	0	Negative	Negative	Negative
T101324	3	39	Male	Negative	0	Positive	Positive	Positive
T101325	3	66	Male	Negative	0	Negative	Negative	Negative
T101326	3	47	Male	Negative	0	Negative	Negative	Negative
T101327	3	45	Female	Negative	0	Negative	Negative	Negative
T101328	3	53	Male	Negative	0	Negative	Negative	Negative
T101329	3	27	Male	Negative	0	Negative	Negative	Negative
T101330	3	37	Female	Negative	0	Negative	Negative	Negative
T101331	3	56	Female	Negative	0	Negative	Negative	Negative
T101332	3	43	Female	Negative	0	Negative	Negative	Negative
T101333	3	63	Male	Negative	0	Negative	Negative	Negative
T101334	3	38	Female	Negative	0	Negative	Negative	Negative
T101336	3	60	Female	Negative	0	Negative	Negative	Negative
T101337	3	21	Female	Negative	0	Negative	Negative	Negative
T101338	3	29	Male	Negative	0	Negative	Negative	Negative
T101339	3	31	Female	Negative	0	Negative	Negative	Negative
T101340	3	26	Female	Negative	0	Negative	Negative	Negative
T101347	3	36	Male	Negative	0	Negative	Negative	Negative
T101348	3	62	Female	Negative	0	Negative	Negative	Negative
T101387	3	40	Male	Negative	0	Negative	Negative	Negative
T101389	3	52	Female	Positive	7	Positive	Positive	Positive
T101390	3	63	Male	Negative	0	Negative	Negative	Negative
T101391	3	40	Male	Negative	0	Negative	Negative	Negative
T101392	3	46	Female	Negative	0	Negative	Negative	Negative
T101432	3	35	Female	Negative	0	Negative	Negative	Negative
T101433	3	62	Female	Negative	0	Negative	Negative	Negative
T101457	3	77	Male	Negative	0	Negative	Negative	Negative
T101458	3	49	Male	Negative	0	Negative	Negative	Negative
T101639	3	39	Female	Negative	0	Negative	Negative	Negative
T101776	3	28	Male	Negative	0	Negative	Negative	Negative
T101777	3	40	Male	Negative	0	Negative	Negative	Negative
T101778	3	46	Female	Negative	0	Negative	Negative	Negative
T101779	3	47	Male	Negative	0	Negative	Negative	Negative
T101780	3	67	Male	Positive	3	Positive	Positive	Positive
T101781	3	48	Male	Negative	0	Positive	Positive	Negative
T101782	3	50	Male	Negative	0	Negative	Negative	Negative
T101901	3	30	Male	Negative	0	Negative	Negative	Negative
T101902	3	36	Female	Negative	0	Negative	Negative	Negative
T101903	3	37	Female	Negative	0	Negative	Negative	Negative
T101904	3	34	Male	Negative	0	Negative	Negative	Negative
T101905	3	40	Male	Negative	0	Negative	Negative	Negative
BT1397	4	43	Female	Positive	28	Positive	Positive	Positive
BT3594	4	58	Male	Positive	7	Positive	Positive	Positive
BT4088	4	41	Male	Positive	11	Positive	Positive	Positive
BT4094	4	56	Male	Positive	78	Positive	Positive	Positive
BT4125	4	41	Male	Positive	19	Positive	Positive	Positive
BT4330	4	70	Male	Positive	37	Positive	Positive	Positive
BT2690	5	50	Male	Positive	3	Positive	Positive	Positive
BT2977	5	68	Male	Positive	21	Positive	Positive	Positive
BT3046	5	63	Female	Positive	4	Positive	Positive	Positive
BT3133	5	63	Male	Positive	11	Positive	Positive	Positive
BT3138	5	65	Male	Positive	6	Positive	Positive	Positive
BT3305	5	49	Male	Positive	54	Positive	Positive	Positive
BT3394	5	63	Male	Positive	19	Positive	Positive	Positive
BT0125	6	30	Male	Negative	0	Negative	Negative	Negative
BT0126	6	33	Female	Negative	0	Negative	Negative	Negative
BT0127	6	58	Male	Negative	0	Negative	Negative	Negative
BT0128	6	52	Female	Negative	0	Negative	Negative	Negative
BT0129	6	20	Female	Negative	0	Negative	Negative	Negative
BT0130	6	34	Female	Negative	0	Negative	Negative	Negative
BT0131	6	69	Male	Negative	0	Negative	Negative	Negative
BT0132	6	57	Male	Negative	0	Negative	Negative	Negative
BT0133	6	20	Male	Negative	0	Negative	Negative	Negative
BT0163	6	53	Female	Negative	0	Negative	Negative	Negative
BT0164	6	62	Male	Negative	0	Negative	Negative	Negative
BT0165	6	56	Female	Negative	0	Negative	Negative	Negative
BT0166	6	19	Male	Negative	0	Negative	Negative	Negative
BT0167	6	60	Male	Negative	0	Negative	Negative	Negative
BT0168	6	54	Female	Negative	0	Negative	Negative	Negative
BT0169	6	73	Male	Negative	0	Negative	Negative	Negative
BT0170	6	20	Female	Negative	0	Negative	Negative	Negative
BT0171	6	57	Female	Negative	0	Negative	Negative	Negative
BT0172	6	25	Male	Negative	0	Positive	Positive	Positive
BT0173	6	16	Male	Negative	0	Negative	Negative	Negative
BT0174	6	31	Female	Negative	0	Negative	Negative	Negative
BT0175	6	51	Female	Negative	0	Negative	Negative	Negative
BT0176	6	60	Female	Negative	0	Negative	Negative	Negative
BT0177	6	63	Male	Negative	0	Positive	Positive	Positive
BT0178	6	8	Female	Negative	0	Negative	Negative	Negative
BT0179	6	23	Male	Negative	0	Negative	Negative	Negative
BT0180	6	20	Female	Negative	0	Negative	Negative	Negative
BT0181	6	37	Female	Negative	0	Negative	Negative	Negative
BT0182	6	22	Female	Negative	0	Negative	Negative	Negative
BT0183	6	36	Female	Negative	0	Negative	Negative	Negative
BT0184	6	59	Female	Negative	0	Negative	Negative	Negative
BT0185	6	53	Male	Negative	0	Negative	Negative	Negative
BT0186	6	39	Male	Negative	0	Negative	Negative	Negative
BT0187	6	46	Female	Negative	0	Negative	Negative	Negative
BT0188	6	38	Male	Negative	0	Negative	Negative	Negative
BT0201	6	28	Female	Negative	0	Negative	Negative	Negative
BT0221	6	33	Male	Negative	0	Negative	Negative	Negative
BT0222	6	25	Male	Negative	0	Negative	Negative	Negative
BT0223	6	15	Male	Negative	0	Positive	Positive	Positive
BT0341	6	42	Female	Negative	0	Negative	Negative	Negative
BT0342	6	10	Female	Negative	0	Negative	Negative	Negative
BT0343	6	35	Male	Negative	0	Negative	Negative	Negative
BT0344	6	51	Female	Negative	0	Negative	Negative	Negative
BT0345	6	20	Male	Negative	0	Positive	Positive	Positive
BT0346	6	14	Male	Negative	0	Negative	Negative	Negative
BT0347	6	24	Male	Negative	0	Positive	Positive	Positive
BT0348	6	11	Male	Negative	0	Negative	Negative	Negative
BT0349	6	28	Female	Negative	0	Negative	Negative	Negative
BT0350	6	32	Male	Negative	0	Positive	Positive	Positive
BT0351	6	48	Female	Negative	0	Negative	Negative	Negative
BT0352	6	68	Female	Negative	0	Positive	Positive	Positive
BT0353	6	35	Male	Negative	0	Positive	Positive	Positive
BT0354	6	14	Female	Negative	0	Negative	Negative	Negative
BT0355	6	62	Female	Negative	0	Negative	Negative	Negative
BT0356	6	19	Female	Negative	0	Negative	Negative	Negative
BT0357	6	25	Female	Negative	0	Negative	Negative	Negative
BT0358	6	46	Female	Negative	0	Negative	Negative	Negative
BT0359	6	8	Female	Negative	0	Negative	Negative	Negative
BT0360	6	52	Male	Negative	0	Positive	Positive	Positive
BT0397	6	52	Female	Negative	0	Negative	Negative	Negative
BT0398	6	22	Female	Negative	0	Negative	Negative	Negative
BT0399	6	62	Male	Negative	0	Positive	Positive	Positive
BT0400	6	24	Female	Negative	0	Negative	Negative	Negative
BT0430	6	42	Female	Negative	0	Negative	Negative	Negative
BT0431	6	46	Male	Negative	0	Negative	Negative	Negative
BT0432	6	12	Female	Negative	0	Negative	Negative	Negative
BT0433	6	47	Male	Negative	0	Negative	Negative	Negative
BT0434	6	23	Female	Negative	0	Negative	Negative	Negative
BT0435	6	36	Female	Negative	0	Negative	Negative	Negative
BT0436	6	36	Female	Negative	0	Negative	Negative	Negative
BT0437	6	41	Female	Negative	0	Negative	Negative	Negative
BT0438	6	20	Male	Negative	0	Positive	Positive	Positive
BT0439	6	27	Female	Negative	0	Negative	Negative	Negative
BT0440	6	48	Female	Negative	0	Negative	Negative	Negative
BT0441	6	50	Male	Negative	0	Positive	Positive	Positive
BT0442	6	40	Male	Negative	0	Negative	Negative	Negative
BT0443	6	19	Female	Negative	0	Negative	Negative	Negative
BT0444	6	17	Female	Negative	0	Negative	Negative	Negative
BT0555	6	42	Female	Negative	0	Negative	Negative	Negative
BT0556	6	44	Male	Negative	0	Negative	Negative	Negative
BT0557	6	40	Female	Negative	0	Negative	Negative	Negative
BT0558	6	42	Male	Negative	0	Negative	Negative	Negative
BT0559	6	46	Male	Negative	0	Negative	Negative	Negative
BT0560	6	16	Female	Negative	0	Negative	Negative	Negative
BT0561	6	37	Female	Negative	0	Negative	Negative	Negative
BT0562	6	46	Female	Negative	0	Negative	Negative	Negative
BT0563	6	23	Male	Negative	0	Negative	Negative	Negative
BT0564	6	43	Female	Negative	0	Positive	Positive	Positive
BT0565	6	49	Male	Negative	0	Negative	Negative	Negative
BT0566	6	18	Male	Negative	0	Negative	Negative	Negative
BT0567	6	29	Female	Negative	0	Negative	Negative	Negative
BT0568	6	12	Male	Negative	0	Negative	Negative	Negative
BT0569	6	62	Male	Negative	0	Negative	Negative	Negative
BT0570	6	56	Female	Negative	0	Negative	Negative	Negative
BT0571	6	16	Female	Negative	0	Negative	Negative	Negative
BT0572	6	60	Male	Negative	0	Negative	Negative	Negative
BT0573	6	44	Female	Negative	0	Negative	Negative	Negative
BT0574	6	42	Male	Negative	0	Negative	Negative	Negative
BT0575	6	51	Male	Negative	0	Negative	Negative	Negative
BT0576	6	53	Female	Negative	0	Negative	Negative	Negative
BT0577	6	60	Male	Negative	0	Negative	Negative	Negative
BT0578	6	23	Female	Negative	0	Negative	Negative	Negative
BT0579	6	16	Female	Negative	0	Negative	Negative	Negative
BT0580	6	48	Female	Negative	0	Negative	Positive	Positive
BT0581	6	19	Female	Negative	0	Negative	Negative	Negative
BT0582	6	29	Male	Negative	0	Positive	Positive	Positive
BT0583	6	9	Female	Negative	0	Negative	Negative	Negative
BT0759	6	49	Male	Negative	0	Positive	Positive	Positive
BT0760	6	42	Female	Negative	0	Negative	Negative	Negative
BT0761	6	58	Male	Negative	0	Negative	Negative	Negative
BT0762	6	40	Female	Negative	0	Negative	Negative	Negative
BT0763	6	55	Male	Negative	0	Positive	Positive	Positive
BT0764	6	58	Male	Negative	0	Negative	Negative	Negative
BT0765	6	73	Female	Negative	0	Negative	Negative	Negative
BT0766	6	43	Male	Negative	0	Negative	Negative	Negative
BT0767	6	65	Female	Negative	0	Negative	Negative	Negative
BT0768	6	55	Female	Negative	0	Negative	Negative	Negative
BT0769	6	53	Female	Negative	0	Negative	Negative	Negative
BT0770	6	37	Male	Negative	0	Negative	Negative	Negative
BT0771	6	37	Male	Negative	0	Negative	Negative	Negative
BT0772	6	36	Female	Negative	0	Negative	Negative	Negative
BT0773	6	36	Male	Negative	0	Negative	Negative	Negative
BT0774	6	30	Male	Negative	0	Positive	Positive	Positive
BT0775	6	34	Male	Negative	0	Negative	Negative	Negative
BT0776	6	32	Female	Negative	0	Negative	Negative	Negative
BT0777	6	14	Female	Negative	0	Negative	Negative	Negative
BT0849	6	42	Female	Negative	0	Negative	Negative	Negative
BT0850	6	43	Male	Negative	0	Negative	Negative	Negative
BT0851	6	39	Male	Negative	0	Negative	Positive	Positive
BT0852	6	20	Female	Negative	0	Positive	Negative	Negative
BT0853	6	27	Male	Negative	0	Negative	Negative	Negative
BT0854	6	64	Female	Negative	0	Negative	Negative	Negative
BT0855	6	9	Male	Negative	0	Negative	Negative	Negative
BT0856	6	42	Female	Negative	0	Negative	Negative	Negative
BT0857	6	25	Female	Negative	0	Negative	Negative	Negative
BT0858	6	12	Male	Negative	0	Negative	Negative	Negative
BT0859	6	32	Female	Negative	0	Negative	Negative	Negative
BT0860	6	43	Male	Negative	0	Negative	Negative	Negative
BT0861	6	50	Female	Negative	0	Negative	Negative	Negative
BT0862	6	59	Female	Negative	0	Negative	Negative	Negative
BT0863	6	25	Female	Negative	0	Negative	Negative	Negative
BT0864	6	45	Female	Negative	0	Negative	Negative	Negative
BT0865	6	20	Female	Negative	0	Negative	Negative	Negative
BT0866	6	14	Female	Negative	0	Negative	Negative	Negative
BT0867	6	28	Female	Negative	0	Negative	Negative	Negative
BT1022	6	30	Male	Negative	0	Negative	Negative	Negative
BT1026	6	7	Male	Negative	0	Negative	Negative	Negative
BT1027	6	58	Male	Negative	0	Negative	Negative	Negative
BT1028	6	41	Female	Negative	0	Negative	Negative	Negative
BT1029	6	25	Female	Negative	0	Negative	Negative	Negative
BT1030	6	33	Female	Negative	0	Negative	Negative	Negative
BT1031	6	35	Female	Negative	0	Negative	Negative	Negative
BT1032	6	37	Male	Negative	0	Positive	Positive	Positive
BT1033	6	46	Female	Negative	0	Negative	Negative	Negative
BT1034	6	45	Male	Negative	0	Negative	Negative	Negative
BT1035	6	71	Male	Negative	0	Negative	Negative	Negative
BT1036	6	39	Male	Negative	0	Negative	Negative	Negative
BT1037	6	33	Female	Negative	0	Negative	Negative	Negative
BT1038	6	42	Female	Negative	0	Negative	Negative	Negative
BT1039	6	17	Female	Negative	0	Negative	Negative	Negative
BT1040	6	46	Male	Negative	0	Negative	Negative	Negative
BT1045	6	24	Male	Negative	0	Negative	Negative	Negative
BT1051	6	20	Female	Negative	0	Negative	Negative	Negative
BT1056	6	50	Male	Negative	0	Positive	Positive	Positive
BT1057	6	61	Female	Negative	0	Negative	Negative	Negative
BT1058	6	58	Male	Negative	0	Negative	Negative	Negative
BT1059	6	53	Female	Negative	0	Negative	Negative	Negative
BT1060	6	53	Male	Negative	0	Negative	Negative	Negative
BT1061	6	50	Female	Negative	0	Negative	Negative	Negative
BT1062	6	23	Male	Negative	0	Negative	Negative	Negative
BT1063	6	43	Female	Negative	0	Negative	Negative	Negative
BT1064	6	19	Female	Negative	0	Negative	Negative	Negative
BT1065	6	16	Male	Negative	0	Negative	Negative	Negative
BT1066	6	66	Female	Negative	0	Negative	Negative	Negative
BT1067	6	22	Male	Negative	0	Negative	Negative	Negative
BT1068	6	26	Male	Negative	0	Positive	Positive	Positive
BT1069	6	36	Female	Negative	0	Negative	Negative	Negative
BT1071	6	26	Female	Negative	0	Negative	Negative	Negative
BT1072	6	47	Female	Negative	0	Negative	Negative	Negative
BT1073	6	41	Male	Negative	0	Negative	Negative	Negative
BT1074	6	49	Male	Negative	0	Negative	Negative	Negative
BT1075	6	33	Male	Negative	0	Negative	Negative	Negative
BT1094	6	37	Male	Negative	0	Negative	Negative	Negative
BT1095	6	42	Male	Negative	0	Negative	Negative	Negative
BT1096	6	23	Female	Negative	0	Negative	Negative	Negative
BT1097	6	41	Female	Negative	0	Negative	Negative	Negative
BT1098	6	28	Female	Negative	0	Negative	Negative	Negative
BT1099	6	37	Male	Negative	0	Negative	Negative	Negative
BT1100	6	38	Female	Negative	0	Negative	Negative	Negative
BT1128	6	9	Female	Negative	0	Negative	Negative	Negative
BT1129	6	31	Female	Negative	0	Negative	Negative	Negative
BT1130	6	62	Male	Negative	0	Positive	Positive	Positive
BT1131	6	29	Female	Negative	0	Negative	Negative	Negative
BT1132	6	38	Male	Negative	0	Negative	Negative	Negative
BT1133	6	12	Female	Negative	0	Negative	Negative	Negative
BT1134	6	40	Male	Negative	0	Negative	Negative	Negative
BT1135	6	40	Male	Negative	0	Negative	Negative	Negative
BT1136	6	39	Female	Negative	0	Negative	Negative	Negative
BT1137	6	7	Female	Negative	0	Negative	Negative	Negative
BT1138	6	35	Female	Positive	4	Positive	Positive	Positive
BT1139	6	39	Male	Negative	0	Positive	Positive	Positive
BT1140	6	56	Male	Negative	0	Positive	Positive	Positive
BT1141	6	45	Female	Negative	0	Positive	Positive	Positive
BT1142	6	55	Male	Negative	0	Negative	Negative	Negative
BT1143	6	54	Female	Negative	0	Negative	Negative	Negative
BT1144	6	27	Female	Negative	0	Negative	Negative	Negative
BT1145	6	29	Male	Negative	0	Negative	Negative	Negative
BT1146	6	50	Male	Negative	0	Positive	Positive	Positive
BT1147	6	48	Female	Negative	0	Negative	Negative	Negative
BT1148	6	68	Male	Negative	0	Positive	Positive	Positive
BT1149	6	30	Male	Negative	0	Negative	Negative	Negative
BT1150	6	27	Female	Negative	0	Negative	Negative	Negative
BT1151	6	24	Female	Negative	0	Negative	Negative	Negative
BT1152	6	47	Male	Negative	0	Positive	Positive	Positive
BT1153	6	45	Female	Negative	0	Negative	Negative	Negative
BT1154	6	14	Female	Negative	0	Negative	Negative	Negative
BT1155	6	29	Male	Negative	0	Positive	Positive	Positive
BT1156	6	27	Female	Negative	0	Negative	Negative	Negative
BT1157	6	20	Female	Negative	0	Negative	Negative	Negative
BT1158	6	40	Female	Negative	0	Negative	Negative	Negative
BT1181	6	50	Male	Negative	0	Negative	Negative	Negative
BT1182	6	35	Female	Negative	0	Negative	Negative	Negative
BT1183	6	16	Female	Negative	0	Negative	Negative	Negative
BT1184	6	28	Female	Negative	0	Negative	Negative	Negative
BT1185	6	16	Male	Negative	0	Negative	Negative	Negative
BT1186	6	37	Female	Negative	0	Negative	Negative	Negative
BT1187	6	35	Female	Negative	0	Negative	Negative	Negative
BT1188	6	39	Male	Negative	0	Positive	Positive	Positive
BT1189	6	9	Male	Negative	0	Negative	Negative	Negative
BT1190	6	39	Female	Negative	0	Negative	Negative	Negative
BT1191	6	37	Male	Negative	0	Negative	Negative	Negative
BT1192	6	48	Male	Negative	0	Negative	Negative	Negative
BT1193	6	47	Female	Negative	0	Negative	Negative	Negative
BT1194	6	49	Female	Negative	0	Negative	Negative	Negative
BT1195	6	59	Male	Negative	0	Negative	Negative	Negative
BT1196	6	36	Male	Negative	0	Negative	Negative	Negative
BT1197	6	33	Female	Negative	0	Negative	Negative	Negative
BT1198	6	39	Male	Negative	0	Negative	Negative	Negative
BT1199	6	41	Male	Negative	0	Positive	Positive	Positive
BT1200	6	42	Female	Negative	0	Negative	Negative	Negative
BT1326	6	41	Female	Negative	0	Negative	Negative	Negative
BT1327	6	40	Female	Negative	0	Negative	Negative	Negative
BT1328	6	50	Female	Negative	0	Positive	Positive	Positive
BT1329	6	55	Female	Negative	0	Negative	Negative	Negative
BT1330	6	66	Female	Negative	0	Negative	Negative	Negative
BT1331	6	39	Female	Negative	0	Negative	Negative	Negative
BT1332	6	43	Male	Negative	0	Negative	Negative	Negative
BT1333	6	40	Male	Negative	0	Negative	Negative	Negative
BT1334	6	35	Female	Negative	0	Negative	Negative	Negative
BT1335	6	38	Female	Negative	0	Negative	Negative	Negative
BT1336	6	43	Male	Negative	0	Negative	Negative	Negative
BT1337	6	57	Male	Positive	6	Positive	Positive	Positive
BT1338	6	32	Male	Negative	0	Negative	Negative	Negative
BT1339	6	29	Female	Negative	0	Negative	Negative	Negative
BT1340	6	30	Male	Negative	0	Negative	Negative	Negative
BT1341	6	21	Female	Negative	0	Negative	Negative	Negative
BT1342	6	46	Female	Negative	0	Negative	Negative	Negative
BT1343	6	19	Female	Negative	0	Negative	Negative	Negative
BT1344	6	19	Female	Negative	0	Negative	Negative	Negative
BT1345	6	19	Female	Negative	0	Negative	Negative	Negative
BT1346	6	27	Female	Negative	0	Negative	Negative	Negative
BT1347	6	31	Male	Negative	0	Negative	Negative	Negative
BT1348	6	26	Female	Negative	0	Negative	Negative	Negative
BT1501	6	40	Male	Negative	0	Negative	Negative	Negative
BT1502	6	36	Female	Negative	0	Negative	Negative	Negative
BT1503	6	17	Female	Negative	0	Negative	Negative	Negative
BT1504	6	31	Female	Negative	0	Negative	Negative	Negative
BT1505	6	13	Female	Negative	0	Negative	Negative	Negative
BT1506	6	64	Female	Negative	0	Negative	Negative	Negative
BT1507	6	25	Male	Negative	0	Negative	Negative	Negative
BT1508	6	50	Female	Negative	0	Negative	Negative	Negative
BT1509	6	28	Male	Negative	0	Negative	Negative	Negative
BT1510	6	45	Male	Negative	0	Negative	Negative	Negative
BT1511	6	42	Male	Negative	0	Negative	Negative	Negative
BT1512	6	72	Male	Negative	0	Negative	Negative	Negative
BT1513	6	43	Female	Negative	0	Negative	Negative	Negative
BT1514	6	44	Female	Negative	0	Negative	Negative	Negative
BT1515	6	53	Male	Negative	0	Negative	Negative	Negative
BT1516	6	45	Female	Negative	0	Negative	Negative	Negative
BT1517	6	45	Male	Negative	0	Negative	Negative	Negative
BT1518	6	26	Female	Negative	0	Negative	Negative	Negative
BT1519	6	24	Male	Negative	0	Negative	Negative	Negative
BT1520	6	38	Male	Negative	0	Negative	Negative	Negative
BT1521	6	35	Male	Negative	0	Negative	Negative	Negative
BT1522	6	42	Female	Negative	0	Negative	Negative	Negative
BT1523	6	45	Female	Negative	0	Negative	Negative	Negative
BT1524	6	60	Female	Negative	0	Negative	Negative	Negative
BT1525	6	16	Male	Negative	0	Negative	Negative	Negative
BT1550	6	26	Male	Negative	0	Negative	Negative	Negative
BT1551	6	34	Male	Negative	0	Negative	Negative	Negative
BT1552	6	35	Female	Negative	0	Negative	Negative	Negative
BT1553	6	6	Female	Negative	0	Negative	Negative	Negative
BT1554	6	52	Female	Negative	0	Negative	Negative	Negative
BT1555	6	8	Male	Negative	0	Negative	Negative	Negative
BT1556	6	67	Female	Negative	0	Negative	Negative	Negative
BT1557	6	49	Female	Negative	0	Negative	Negative	Negative
BT1558	6	10	Male	Negative	0	Negative	Negative	Negative
BT1559	6	45	Male	Negative	0	Negative	Negative	Negative
BT1560	6	67	Female	Negative	0	Negative	Negative	Negative
BT1561	6	70	Male	Negative	0	Negative	Negative	Negative
BT1562	6	53	Male	Positive	15	Positive	Positive	Positive
BT1563	6	53	Female	Negative	0	Negative	Negative	Negative
BT1564	6	58	Female	Negative	0	Negative	Negative	Negative
BT1565	6	30	Female	Negative	0	Negative	Negative	Negative
BT1566	6	53	Male	Negative	0	Negative	Negative	Negative
BT1567	6	51	Male	Negative	0	Negative	Negative	Negative
BT1568	6	54	Female	Negative	0	Negative	Negative	Negative
BT1569	6	38	Female	Negative	0	Negative	Negative	Negative
BT1570	6	18	Male	Negative	0	Negative	Positive	Negative
BT1571	6	43	Male	Negative	0	Negative	Negative	Negative
BT1572	6	27	Female	Negative	0	Negative	Negative	Negative
BT1573	6	30	Male	Negative	0	Negative	Negative	Negative
BT1574	6	17	Male	Negative	0	Negative	Negative	Negative
BT1575	6	31	Male	Negative	0	Negative	Negative	Negative
BT1576	6	51	Female	Negative	0	Negative	Negative	Negative
BT1577	6	17	Male	Negative	0	Negative	Negative	Negative
BT1578	6	15	Male	Negative	0	Negative	Negative	Negative
BT1579	6	18	Male	Negative	0	Negative	Negative	Negative
BT1580	6	19	Male	Negative	0	Negative	Negative	Negative
BT1581	6	16	Male	Negative	0	Negative	Negative	Negative
BT1582	6	17	Male	Negative	0	Negative	Negative	Negative
BT1583	6	58	Female	Negative	0	Negative	Negative	Negative
BT1584	6	16	Male	Negative	0	Negative	Negative	Negative
BT1585	6	19	Male	Negative	0	Negative	Negative	Negative
BT1600	6	42	Female	Negative	0	Negative	Negative	Negative
T100055	6	39	Male	Negative	0	Negative	Negative	Negative
T100259	6	49	Male	Negative	0	Negative	Negative	Negative
T100260	6	47	Male	Negative	0	Positive	Positive	Positive
T100265	6	34	Male	Negative	0	Negative	Negative	Negative
T100306	6	49	Male	Negative	0	Negative	Negative	Negative
T100431	6	24	Male	Negative	0	Negative	Negative	Negative
T100432	6	63	Male	Negative	0	Positive	Positive	Positive
T100434	6	70	Female	Negative	0	Negative	Negative	Negative
T100435	6	62	Male	Negative	0	Positive	Positive	Positive
T100436	6	55	Female	Negative	0	Negative	Negative	Negative
T100438	6	54	Male	Negative	0	Negative	Negative	Negative
T100474	6	20	Male	Negative	0	Negative	Negative	Negative
T100727	6	51	Male	Negative	0	Negative	Negative	Negative
T100742	6	55	Female	Negative	0	Negative	Negative	Negative
T100743	6	48	Female	Negative	0	Negative	Negative	Negative
T100744	6	21	Female	Negative	0	Negative	Negative	Negative
T100745	6	27	Male	Negative	0	Negative	Negative	Negative
T100747	6	38	Male	Negative	0	Negative	Negative	Negative
T100748	6	32	Female	Negative	0	Negative	Negative	Negative
T100749	6	51	Female	Negative	0	Negative	Negative	Negative
T100750	6	31	Male	Negative	0	Negative	Negative	Negative
T100752	6	46	Male	Negative	0	Negative	Negative	Negative
T100755	6	54	Female	Negative	0	Negative	Negative	Negative
T100756	6	49	Male	Negative	0	Negative	Negative	Negative
T101357	6	69	Female	Negative	0	Negative	Negative	Negative
T101358	6	42	Male	Negative	0	Positive	Positive	Negative
T101359	6	42	Female	Negative	0	Negative	Negative	Negative
T101361	6	41	Male	Negative	0	Negative	Positive	Positive
T101364	6	39	Male	Negative	0	Negative	Negative	Negative
T101365	6	21	Female	Negative	0	Negative	Negative	Negative
T101366	6	23	Male	Negative	0	Negative	Negative	Negative
T101367	6	31	Female	Negative	0	Negative	Negative	Negative
T101368	6	20	Male	Negative	0	Negative	Negative	Negative
T101369	6	50	Female	Negative	0	Negative	Negative	Negative
T101370	6	22	Male	Negative	0	Negative	Negative	Negative
T101371	6	65	Male	Negative	0	Negative	Negative	Negative
T101372	6	52	Female	Negative	0	Negative	Negative	Negative
T101373	6	25	Male	Negative	0	Negative	Negative	Negative
T101375	6	42	Female	Negative	0	Negative	Negative	Negative
T101376	6	40	Female	Negative	0	Negative	Negative	Negative
T101377	6	71	Male	Negative	0	Negative	Negative	Negative
T101378	6	22	Male	Negative	0	Negative	Negative	Negative
T101379	6	40	Female	Negative	0	Negative	Positive	Positive
T101380	6	26	Female	Negative	0	Negative	Negative	Negative
T101381	6	40	Male	Negative	0	Negative	Negative	Negative
T101382	6	70	Female	Negative	0	Negative	Negative	Negative
T101469	6	21	Male	Positive	15	Positive	Positive	Positive
T101471	6	21	Male	Negative	0	Negative	Negative	Negative
T101472	6	14	Male	Negative	0	Negative	Negative	Negative
T101481	6	45	Male	Negative	0	Positive	Positive	Positive
T101482	6	39	Female	Negative	0	Negative	Negative	Negative
T101483	6	30	Male	Negative	0	Positive	Positive	Positive
T101484	6	20	Male	Negative	0	Negative	Negative	Negative
T101485	6	39	Male	Negative	0	Negative	Negative	Negative
T101486	6	54	Male	Negative	0	Negative	Negative	Negative
T101487	6	29	Male	Negative	0	Negative	Negative	Negative
T101488	6	49	Male	Negative	0	Negative	Negative	Negative
T101489	6	58	Male	Negative	0	Negative	Negative	Negative
T101490	6	70	Male	Negative	0	Positive	Positive	Positive
T101491	6	42	Male	Negative	0	Positive	Positive	Positive
T101492	6	53	Male	Negative	0	Negative	Negative	Negative
T101769	6	36	Female	Negative	0	Negative	Negative	Negative
T101772	6	66	Male	Negative	0	Positive	Positive	Positive
T101806	6	38	Male	Negative	0	Positive	Positive	Positive
T101807	6	39	Male	Negative	0	Negative	Negative	Negative
T101808	6	44	Female	Negative	0	Negative	Negative	Negative
T101809	6	64	Female	Negative	0	Negative	Negative	Negative
T101810	6	25	Male	Negative	0	Negative	Negative	Negative
T101811	6	40	Male	Negative	0	Negative	Negative	Negative
T101814	6	29	Female	Negative	0	Negative	Negative	Negative
T101824	6	35	Female	Negative	0	Negative	Negative	Negative
T101825	6	31	Female	Negative	0	Negative	Negative	Negative
T101828	6	23	Male	Negative	0	Negative	Negative	Negative
T101829	6	65	Female	Positive	2	Positive	Positive	Positive
T102555	6	62	Female	Negative	0	Negative	Negative	Negative
T102557	6	26	Male	Negative	0	Negative	Negative	Negative
T102628	6	33	Male	Negative	0	Negative	Negative	Negative
T102679	6	50	Female	Negative	0	Negative	Negative	Negative
T102934	6	45	Male	Positive	7	Positive	Positive	Positive
T103011	6	31	Male	Negative	0	Positive	Positive	Positive
T103201	6	34	Male	Negative	0	Negative	Negative	Negative
T103202	6	43	Male	Negative	0	Negative	Negative	Negative
T103203	6	39	Male	Negative	0	Negative	Negative	Negative
T103204	6	18	Male	Negative	0	Negative	Positive	Positive
T103205	6	37	Male	Negative	0	Negative	Negative	Negative
T103206	6	34	Male	Negative	0	Negative	Negative	Negative
T103207	6	29	Female	Negative	0	Negative	Negative	Negative
T103208	6	25	Male	Negative	0	Negative	Negative	Negative
T103209	6	37	Male	Negative	0	Negative	Negative	Negative
T103211	6	44	Female	Negative	0	Negative	Negative	Negative
T103213	6	35	Male	Negative	0	Negative	Negative	Negative
T103214	6	46	Male	Negative	0	Positive	Positive	Positive
T103215	6	38	Female	Negative	0	Negative	Negative	Negative
T103217	6	34	Female	Negative	0	Negative	Negative	Negative
T103219	6	31	Male	Negative	0	Negative	Negative	Negative
T103220	6	46	Female	Negative	0	Negative	Negative	Negative
T103221	6	73	Female	Negative	0	Negative	Negative	Negative
T103222	6	21	Male	Negative	0	Negative	Negative	Negative
T103223	6	31	Male	Negative	0	Negative	Negative	Negative
T103224	6	40	Female	Negative	0	Negative	Negative	Negative
T103225	6	50	Male	Negative	0	Negative	Negative	Negative
T103227	6	41	Female	Negative	0	Negative	Negative	Negative
T103230	6	48	Female	Negative	0	Negative	Negative	Negative
T103233	6	49	Male	Negative	0	Positive	Positive	Positive
T103238	6	20	Male	Negative	0	Negative	Negative	Negative
T103239	6	22	Male	Negative	0	Negative	Negative	Negative
T103241	6	63	Male	Positive	2	Positive	Positive	Positive
T103242	6	43	Male	Negative	0	Negative	Negative	Negative
T103243	6	19	Male	Negative	0	Negative	Negative	Negative
T103244	6	39	Male	Negative	0	Negative	Negative	Negative
T103246	6	32	Male	Positive	85	Positive	Positive	Positive
T103247	6	33	Male	Negative	0	Positive	Positive	Positive
T103249	6	45	Female	Negative	0	Negative	Negative	Negative
T103607	6	66	Female	Negative	0	Negative	Negative	Negative
T103608	6	42	Male	Negative	0	Negative	Negative	Negative
T103609	6	70	Female	Negative	0	Negative	Negative	Negative
T103622	6	39	Female	Negative	0	Negative	Negative	Negative
T103623	6	43	Male	Negative	0	Negative	Positive	Positive
T103624	6	34	Female	Negative	0	Negative	Negative	Negative
T103739	6	36	Male	Negative	0	Negative	Negative	Negative
T103951	6	50	Male	Negative	0	Negative	Negative	Negative
T103953	6	44	Male	Negative	0	Positive	Positive	Positive
T103955	6	41	Male	Negative	0	Negative	Negative	Negative
T103956	6	65	Male	Negative	0	Positive	Positive	Positive
T103960	6	24	Male	Negative	0	Negative	Negative	Negative
T103972	6	21	Male	Negative	0	Negative	Negative	Negative
T103975	6	39	Male	Negative	0	Negative	Positive	Positive
T103976	6	34	Male	Negative	0	Positive	Positive	Positive
BT0139	7	70	Male	Positive	12	Negative	Negative	Negative
BT0369	7	52	Male	Positive	5	Positive	Positive	Positive
BT0455	7	64	Male	Positive	12	Positive	Positive	Positive
BT0301	9	70	Female	Negative	0	Negative	Negative	Negative
BT0302	9	53	Male	Negative	0	Negative	Negative	Negative
BT0303	9	49	Female	Negative	0	Negative	Negative	Negative
BT0304	9	17	Male	Negative	0	Negative	Negative	Negative
BT0305	9	28	Female	Negative	0	Negative	Negative	Negative
BT0306	9	32	Male	Negative	0	Negative	Negative	Negative
BT0307	9	44	Female	Negative	0	Negative	Negative	Negative
BT0308	9	22	Male	Negative	0	Negative	Negative	Negative
BT0309	9	16	Male	Negative	0	Negative	Negative	Negative
BT0310	9	58	Female	Negative	0	Negative	Negative	Negative
BT0311	9	58	Male	Negative	0	Positive	Positive	Positive
BT0312	9	27	Male	Negative	0	Negative	Negative	Negative
BT0313	9	27	Female	Negative	0	Negative	Negative	Negative
BT0314	9	37	Male	Negative	0	Negative	Negative	Negative
BT0315	9	34	Female	Negative	0	Negative	Negative	Negative
BT0316	9	13	Female	Negative	0	Negative	Negative	Negative
BT0317	9	54	Female	Negative	0	Negative	Negative	Negative
BT0318	9	27	Female	Negative	0	Negative	Negative	Negative
BT0319	9	31	Male	Negative	0	Negative	Negative	Negative
BT0320	9	58	Female	Negative	0	Negative	Negative	Negative
BT0321	9	26	Male	Negative	0	Negative	Negative	Negative
BT0322	9	13	Male	Negative	0	Negative	Negative	Negative
BT0323	9	44	Female	Negative	0	Negative	Negative	Negative
BT0324	9	48	Male	Negative	0	Negative	Negative	Negative
BT0325	9	35	Female	Negative	0	Negative	Negative	Negative
BT0326	9	38	Male	Negative	0	Negative	Negative	Negative
BT0327	9	40	Male	Negative	0	Negative	Negative	Negative
BT0328	9	43	Female	Negative	0	Negative	Negative	Negative
BT0329	9	35	Female	Negative	0	Negative	Negative	Negative
BT0330	9	39	Female	Negative	0	Negative	Negative	Negative
BT0331	9	11	Male	Negative	0	Negative	Negative	Negative
BT0332	9	48	Female	Negative	0	Negative	Negative	Negative
BT0333	9	51	Male	Negative	0	Negative	Negative	Negative
BT0334	9	51	Male	Negative	0	Negative	Negative	Negative
BT0335	9	39	Female	Negative	0	Negative	Negative	Negative
BT0336	9	42	Female	Negative	0	Negative	Negative	Negative
BT0501	9	53	Male	Negative	0	Negative	Negative	Negative
BT0502	9	38	Male	Negative	0	Negative	Negative	Negative
BT0503	9	45	Male	Negative	0	Negative	Negative	Negative
BT0504	9	17	Male	Negative	0	Negative	Negative	Negative
BT0505	9	48	Male	Negative	0	Negative	Negative	Negative
BT0506	9	57	Female	Negative	0	Positive	Positive	Positive
BT0507	9	24	Male	Negative	0	Negative	Negative	Negative
BT0508	9	41	Female	Negative	0	Negative	Negative	Negative
BT0509	9	50	Female	Negative	0	Negative	Negative	Negative
BT0510	9	52	Male	Negative	0	Negative	Negative	Negative
BT0511	9	46	Male	Negative	0	Negative	Negative	Negative
BT0512	9	62	Male	Negative	0	Negative	Negative	Negative
BT0513	9	9	Female	Negative	0	Negative	Negative	Negative
BT0514	9	13	Male	Negative	0	Positive	Positive	Positive
BT0515	9	12	Female	Negative	0	Negative	Negative	Negative
BT0516	9	48	Female	Negative	0	Negative	Negative	Negative
BT0517	9	55	Female	Negative	0	Negative	Negative	Negative
BT0518	9	42	Male	Negative	0	Negative	Negative	Negative
BT0519	9	53	Female	Negative	0	Negative	Negative	Negative
BT0520	9	85	Female	Negative	0	Negative	Negative	Negative
BT0521	9	34	Female	Negative	0	Negative	Negative	Negative
BT0522	9	45	Female	Negative	0	Negative	Negative	Negative
BT0523	9	42	Female	Negative	0	Negative	Negative	Negative
BT0524	9	46	Male	Negative	0	Negative	Negative	Negative
BT0525	9	10	Female	Negative	0	Negative	Negative	Negative
BT0526	9	12	Male	Negative	0	Negative	Negative	Negative
BT0527	9	45	Male	Negative	0	Positive	Positive	Positive
BT0528	9	21	Female	Negative	0	Negative	Negative	Negative
BT0529	9	48	Female	Negative	0	Negative	Negative	Negative
BT0530	9	40	Male	Negative	0	Negative	Negative	Negative
BT0531	9	9	Female	Negative	0	Negative	Negative	Negative
BT0532	9	37	Female	Negative	0	Negative	Negative	Negative
BT0533	9	10	Male	Negative	0	Negative	Negative	Negative
BT0534	9	50	Male	Negative	0	Negative	Negative	Negative
BT0535	9	35	Female	Negative	0	Negative	Negative	Negative
BT0536	9	66	Female	Negative	0	Negative	Negative	Negative
BT0537	9	33	Male	Negative	0	Negative	Negative	Negative
BT0538	9	14	Female	Negative	0	Negative	Negative	Negative
BT0539	9	37	Female	Negative	0	Positive	Positive	Positive
BT0540	9	28	Male	Negative	0	Negative	Negative	Negative
BT0541	9	29	Female	Negative	0	Negative	Negative	Negative
BT0542	9	40	Female	Negative	0	Negative	Negative	Negative
BT0543	9	15	Male	Negative	0	Negative	Negative	Negative
BT0544	9	71	Male	Negative	0	Negative	Negative	Negative
BT0545	9	53	Male	Negative	0	Positive	Positive	Positive
BT0546	9	55	Female	Negative	0	Negative	Negative	Negative
BT0547	9	56	Male	Negative	0	Negative	Negative	Negative
BT0548	9	45	Female	Negative	0	Negative	Negative	Negative
BT0549	9	48	Female	Negative	0	Negative	Negative	Negative
BT0550	9	20	Male	Positive	25	Positive	Positive	Positive
BT0551	9	16	Male	Negative	0	Negative	Negative	Negative
BT0552	9	17	Male	Negative	0	Negative	Negative	Negative
BT0601	9	30	Male	Negative	0	Negative	Negative	Negative
BT0602	9	36	Female	Negative	0	Negative	Negative	Negative
BT0603	9	48	Female	Negative	0	Negative	Negative	Negative
BT0604	9	45	Female	Negative	0	Negative	Negative	Negative
BT0605	9	49	Male	Negative	0	Negative	Negative	Negative
BT0606	9	18	Female	Negative	0	Negative	Negative	Negative
BT0607	9	41	Male	Positive	23	Positive	Positive	Positive
BT0608	9	38	Female	Negative	0	Negative	Negative	Negative
BT0609	9	31	Female	Negative	0	Negative	Negative	Negative
BT0610	9	48	Male	Negative	0	Negative	Negative	Negative
BT0611	9	72	Male	Negative	0	Negative	Negative	Negative
BT0612	9	46	Male	Negative	0	Negative	Negative	Negative
BT0613	9	61	Male	Negative	0	Negative	Negative	Negative
BT0614	9	41	Male	Negative	0	Negative	Negative	Negative
BT0615	9	47	Male	Negative	0	Negative	Negative	Negative
BT0616	9	27	Female	Negative	0	Negative	Negative	Negative
BT0617	9	65	Male	Negative	0	Positive	Positive	Positive
BT0618	9	44	Female	Negative	0	Negative	Negative	Negative
BT0619	9	41	Female	Negative	0	Negative	Negative	Negative
BT0620	9	53	Male	Negative	0	Negative	Negative	Negative
BT0621	9	39	Male	Negative	0	Positive	Positive	Positive
BT0622	9	59	Female	Negative	0	Negative	Negative	Negative
BT0623	9	60	Male	Negative	0	Negative	Negative	Negative
BT0624	9	62	Female	Negative	0	Negative	Negative	Negative
BT0625	9	50	Female	Negative	0	Negative	Negative	Negative
BT0626	9	54	Female	Negative	0	Negative	Negative	Negative
BT0627	9	59	Female	Negative	0	Negative	Negative	Negative
BT0628	9	35	Male	Negative	0	Negative	Negative	Negative
BT0629	9	32	Female	Negative	0	Negative	Negative	Negative
BT0630	9	47	Male	Negative	0	Positive	Positive	Positive
BT0631	9	46	Female	Negative	0	Negative	Negative	Negative
BT0632	9	43	Female	Negative	0	Negative	Negative	Negative
BT0633	9	34	Female	Negative	0	Negative	Negative	Negative
BT0634	9	44	Female	Negative	0	Negative	Negative	Negative
BT0635	9	30	Male	Negative	0	Negative	Negative	Negative
BT0636	9	45	Female	Negative	0	Negative	Negative	Negative
BT0637	9	47	Male	Negative	0	Negative	Negative	Negative
BT0638	9	54	Male	Negative	0	Negative	Negative	Negative
BT0639	9	16	Male	Negative	0	Positive	Positive	Positive
BT0640	9	16	Male	Negative	0	Positive	Positive	Positive
BT0641	9	18	Male	Negative	0	Negative	Negative	Negative
BT0642	9	24	Male	Negative	0	Negative	Negative	Negative
BT0672	9	56	Female	Negative	0	Positive	Positive	Positive
BT0673	9	58	Male	Negative	0	Negative	Negative	Negative
BT0674	9	50	Female	Negative	0	Negative	Negative	Negative
BT0675	9	46	Male	Negative	0	Negative	Negative	Negative
BT0676	9	20	Male	Negative	0	Negative	Negative	Negative
BT0677	9	25	Male	Negative	0	Negative	Negative	Negative
BT0678	9	20	Male	Negative	0	Negative	Negative	Negative
BT0679	9	39	Female	Negative	0	Negative	Negative	Negative
BT0680	9	39	Male	Negative	0	Negative	Negative	Negative
BT0681	9	48	Male	Negative	0	Negative	Negative	Negative
BT0682	9	30	Male	Negative	0	Positive	Positive	Positive
BT0683	9	50	Male	Negative	0	Negative	Negative	Negative
BT0684	9	48	Female	Negative	0	Negative	Negative	Negative
BT0685	9	39	Male	Negative	0	Positive	Positive	Positive
BT0690	9	22	Male	Negative	0	Negative	Negative	Negative
BT0691	9	65	Male	Negative	0	Negative	Negative	Negative
BT0692	9	24	Male	Negative	0	Positive	Positive	Positive
BT0693	9	24	Male	Negative	0	Positive	Positive	Positive
BT0694	9	20	Male	Negative	0	Negative	Negative	Negative
BT0695	9	44	Female	Negative	0	Negative	Negative	Negative
BT0696	9	23	Male	Negative	0	Negative	Negative	Negative
BT0697	9	52	Male	Negative	0	Negative	Negative	Negative
BT0698	9	58	Male	Negative	0	Negative	Negative	Negative
BT0699	9	31	Female	Negative	0	Negative	Negative	Negative
BT0700	9	73	Female	Negative	0	Negative	Negative	Negative
BT0701	9	58	Female	Negative	0	Negative	Negative	Negative
BT0702	9	64	Female	Negative	0	Negative	Negative	Negative
BT0703	9	60	Female	Negative	0	Negative	Negative	Negative
BT0704	9	65	Female	Negative	0	Negative	Negative	Negative
BT0705	9	74	Female	Negative	0	Negative	Negative	Negative
BT0706	9	50	Female	Negative	0	Negative	Negative	Negative
BT0707	9	49	Female	Negative	0	Negative	Negative	Negative
BT0708	9	62	Female	Negative	0	Positive	Positive	Positive
BT0709	9	63	Male	Negative	0	Negative	Negative	Negative
BT0710	9	69	Male	Negative	0	Positive	Positive	Positive
BT0711	9	48	Male	Negative	0	Negative	Negative	Negative
BT0712	9	24	Male	Negative	0	Negative	Negative	Negative
BT0713	9	27	Female	Negative	0	Positive	Positive	Positive
BT0714	9	45	Female	Negative	0	Negative	Negative	Negative
BT0715	9	70	Male	Negative	0	Negative	Negative	Negative
BT0716	9	52	Female	Negative	0	Negative	Negative	Negative
BT0717	9	19	Male	Negative	0	Negative	Negative	Negative
BT0718	9	18	Male	Negative	0	Negative	Negative	Negative
BT0719	9	39	Female	Negative	0	Positive	Positive	Positive
BT0720	9	29	Female	Negative	0	Negative	Negative	Negative
BT0721	9	55	Male	Negative	0	Negative	Negative	Negative
BT0722	9	49	Female	Negative	0	Negative	Negative	Negative
BT0723	9	51	Male	Negative	0	Negative	Negative	Negative
BT0724	9	27	Female	Negative	0	Negative	Negative	Negative
BT0725	9	49	Male	Negative	0	Negative	Negative	Negative
BT0726	9	51	Female	Negative	0	Negative	Negative	Negative
BT0727	9	50	Female	Negative	0	Negative	Negative	Negative
BT0728	9	73	Female	Negative	0	Negative	Negative	Negative
BT0729	9	60	Female	Negative	0	Negative	Negative	Negative
BT0730	9	33	Female	Negative	0	Negative	Negative	Negative
BT0731	9	18	Female	Negative	0	Negative	Negative	Negative
BT0732	9	36	Female	Negative	0	Negative	Negative	Negative
BT0733	9	42	Male	Negative	0	Negative	Negative	Negative
BT0734	9	43	Male	Negative	0	Negative	Negative	Negative
BT0735	9	51	Female	Negative	0	Negative	Negative	Negative
BT0736	9	30	Female	Negative	0	Negative	Negative	Negative
BT0737	9	44	Male	Negative	0	Negative	Negative	Negative
BT0738	9	41	Male	Negative	0	Negative	Negative	Negative
BT0739	9	32	Male	Negative	0	Negative	Negative	Negative
BT0740	9	55	Male	Negative	0	Positive	Positive	Positive
BT0741	9	75	Male	Negative	0	Negative	Negative	Negative
BT0742	9	24	Male	Negative	0	Negative	Negative	Negative
BT0743	9	18	Male	Negative	0	Positive	Positive	Positive
BT0744	9	18	Male	Negative	0	Negative	Negative	Negative
BT0745	9	18	Male	Negative	0	Negative	Negative	Negative
BT0746	9	21	Male	Negative	0	Negative	Negative	Negative
BT0747	9	17	Male	Negative	0	Negative	Negative	Negative
BT0748	9	19	Male	Negative	0	Negative	Negative	Negative
BT0749	9	21	Male	Negative	0	Negative	Negative	Negative
BT0750	9	16	Male	Negative	0	Negative	Negative	Negative
BT0751	9	14	Male	Negative	0	Negative	Negative	Negative
BT0901	9	61	Male	Negative	0	Negative	Negative	Negative
BT0902	9	60	Female	Negative	0	Negative	Negative	Negative
BT0903	9	45	Male	Negative	0	Negative	Negative	Negative
BT0904	9	23	Male	Negative	0	Negative	Negative	Negative
BT0905	9	54	Male	Negative	0	Negative	Negative	Negative
BT0906	9	51	Female	Negative	0	Negative	Negative	Negative
BT0907	9	26	Male	Negative	0	Negative	Negative	Negative
BT0908	9	23	Female	Negative	0	Negative	Negative	Negative
BT0909	9	45	Female	Negative	0	Negative	Negative	Negative
BT0910	9	80	Male	Negative	0	Negative	Negative	Negative
BT0911	9	61	Male	Negative	0	Negative	Negative	Negative
BT0912	9	53	Female	Negative	0	Negative	Negative	Negative
BT0913	9	23	Male	Negative	0	Negative	Negative	Negative
BT0914	9	55	Male	Negative	0	Negative	Negative	Negative
BT0915	9	49	Female	Negative	0	Negative	Negative	Negative
BT0916	9	19	Female	Negative	0	Negative	Negative	Negative
BT0917	9	27	Male	Negative	0	Negative	Negative	Negative
BT0918	9	39	Male	Negative	0	Negative	Negative	Negative
BT0919	9	34	Female	Negative	0	Negative	Negative	Negative
BT0920	9	57	Female	Negative	0	Negative	Negative	Negative
BT0921	9	28	Male	Negative	0	Negative	Negative	Negative
BT0922	9	25	Female	Negative	0	Negative	Negative	Negative
BT0923	9	60	Male	Negative	0	Negative	Negative	Negative
BT0924	9	67	Female	Negative	0	Positive	Positive	Positive
BT0925	9	54	Female	Negative	0	Negative	Negative	Negative
BT0926	9	49	Female	Negative	0	Negative	Negative	Negative
BT0927	9	40	Female	Negative	0	Negative	Negative	Negative
BT0928	9	50	Male	Negative	0	Negative	Negative	Negative
BT0929	9	60	Male	Negative	0	Negative	Negative	Negative
BT0930	9	59	Female	Positive	7	Positive	Positive	Positive
BT0931	9	52	Male	Negative	0	Negative	Negative	Negative
BT0932	9	49	Male	Negative	0	Negative	Negative	Negative
BT0933	9	46	Male	Negative	0	Negative	Negative	Negative
BT0934	9	31	Male	Negative	0	Negative	Negative	Negative
BT0935	9	55	Male	Negative	0	Positive	Positive	Positive
BT0936	9	38	Male	Negative	0	Negative	Negative	Negative
BT0937	9	58	Male	Negative	0	Negative	Negative	Negative
BT0938	9	43	Male	Negative	0	Positive	Positive	Positive
BT0939	9	39	Male	Negative	0	Negative	Negative	Negative
BT0997	9	44	Male	Negative	0	Positive	Positive	Negative
BT0998	9	54	Male	Negative	0	Negative	Negative	Negative
BT0999	9	48	Female	Negative	0	Negative	Negative	Negative
BT1000	9	51	Male	Negative	0	Negative	Negative	Negative
BT1001	9	39	Male	Negative	0	Negative	Negative	Negative
BT1002	9	35	Female	Negative	0	Negative	Negative	Negative
BT1003	9	64	Female	Negative	0	Negative	Negative	Negative
BT1004	9	60	Male	Negative	0	Negative	Negative	Negative
BT1005	9	29	Female	Negative	0	Negative	Negative	Negative
BT1006	9	27	Male	Negative	0	Negative	Negative	Negative
BT1007	9	31	Male	Negative	0	Negative	Negative	Negative
BT1008	9	32	Female	Negative	0	Negative	Negative	Negative
BT1009	9	45	Male	Negative	0	Negative	Negative	Negative
BT1010	9	14	Female	Negative	0	Negative	Negative	Negative
BT1011	9	35	Female	Negative	0	Negative	Negative	Negative
BT1012	9	49	Female	Negative	0	Negative	Negative	Negative
BT1013	9	78	Male	Negative	0	Positive	Positive	Positive
BT1014	9	46	Male	Negative	0	Negative	Negative	Negative
BT1015	9	31	Female	Negative	0	Negative	Negative	Negative
BT1016	9	26	Male	Negative	0	Negative	Negative	Negative
BT1301	9	78	Female	Negative	0	Negative	Negative	Negative
BT1302	9	21	Male	Negative	0	Negative	Negative	Negative
BT1303	9	46	Female	Negative	0	Negative	Negative	Negative
BT1304	9	63	Female	Negative	0	Negative	Negative	Negative
BT1305	9	33	Male	Negative	0	Negative	Negative	Negative
BT1306	9	15	Male	Negative	0	Negative	Negative	Negative
BT1307	9	41	Male	Negative	0	Negative	Negative	Negative
BT1308	9	36	Female	Negative	0	Negative	Negative	Negative
BT1309	9	10	Male	Negative	0	Negative	Negative	Negative
BT1310	9	65	Female	Negative	0	Negative	Negative	Negative
BT1311	9	29	Male	Negative	0	Negative	Negative	Negative
BT1312	9	21	Male	Negative	0	Negative	Negative	Negative
BT1313	9	20	Male	Negative	0	Positive	Positive	Positive
BT1314	9	27	Male	Negative	0	Positive	Positive	Positive
BT1315	9	34	Female	Negative	0	Negative	Negative	Negative
BT1316	9	11	Male	Negative	0	Negative	Negative	Negative
BT1317	9	55	Female	Negative	0	Negative	Negative	Negative
BT1318	9	58	Male	Negative	0	Negative	Negative	Negative
BT1319	9	52	Female	Negative	0	Negative	Negative	Negative
BT1320	9	37	Male	Negative	0	Positive	Positive	Positive
BT1321	9	10	Male	Negative	0	Positive	Positive	Positive
BT1322	9	49	Female	Negative	0	Negative	Negative	Negative
BT1323	9	73	Female	Negative	0	Positive	Positive	Positive
BT1324	9	52	Male	Negative	0	Negative	Negative	Negative
BT1325	9	35	Male	Negative	0	Negative	Negative	Negative
BT1399	9	41	Female	Negative	0	Negative	Negative	Negative
BT1400	9	15	Female	Negative	0	Negative	Negative	Negative
BT1401	9	46	Female	Negative	0	Negative	Negative	Negative
BT1402	9	53	Male	Negative	0	Negative	Negative	Negative
BT1403	9	14	Male	Negative	0	Negative	Negative	Negative
BT1404	9	58	Male	Negative	0	Negative	Negative	Negative
BT1405	9	54	Female	Negative	0	Negative	Negative	Negative
BT1406	9	32	Male	Negative	0	Negative	Negative	Negative
BT1407	9	28	Male	Negative	0	Negative	Negative	Negative
BT1408	9	33	Male	Negative	0	Negative	Negative	Negative
BT1409	9	41	Male	Negative	0	Positive	Positive	Positive
BT1410	9	32	Female	Negative	0	Negative	Negative	Negative
BT1411	9	39	Female	Negative	0	Negative	Negative	Negative
BT1464	9	15	Female	Negative	0	Negative	Negative	Negative
BT1465	9	40	Female	Negative	0	Negative	Negative	Negative
BT1466	9	42	Male	Negative	0	Negative	Negative	Negative
BT1467	9	73	Male	Negative	0	Positive	Positive	Positive
BT1468	9	58	Female	Positive	27	Positive	Positive	Positive
BT1470	9	32	Male	Negative	0	Positive	Positive	Positive
BT1471	9	21	Female	Negative	0	Negative	Negative	Negative
BT1472	9	43	Female	Negative	0	Negative	Negative	Negative
BT1473	9	51	Male	Negative	0	Negative	Negative	Negative
BT1474	9	49	Female	Negative	0	Positive	Positive	Positive
BT1475	9	48	Male	Negative	0	Negative	Negative	Negative
BT1476	9	53	Male	Negative	0	Positive	Positive	Positive
BT1477	9	28	Female	Negative	0	Negative	Negative	Negative
BT1478	9	14	Male	Negative	0	Negative	Negative	Negative
BT1479	9	22	Female	Negative	0	Negative	Negative	Negative
BT1480	9	42	Female	Negative	0	Positive	Positive	Positive
BT1481	9	42	Female	Negative	0	Positive	Positive	Positive
BT1482	9	62	Male	Negative	0	Positive	Positive	Positive
BT1483	9	55	Female	Negative	0	Negative	Negative	Negative
BT1484	9	19	Female	Negative	0	Negative	Negative	Negative
BT1485	9	66	Female	Negative	0	Negative	Negative	Negative
BT1486	9	52	Male	Negative	0	Positive	Positive	Positive
BT1487	9	58	Male	Negative	0	Positive	Positive	Positive
BT1488	9	26	Female	Negative	0	Negative	Negative	Negative
BT1489	9	39	Male	Negative	0	Negative	Positive	Positive
BT1490	9	37	Female	Negative	0	Negative	Negative	Negative
BT1491	9	75	Male	Negative	0	Negative	Negative	Negative
BT1492	9	28	Male	Negative	0	Negative	Negative	Negative
BT1493	9	30	Male	Negative	0	Negative	Negative	Negative
BT1494	9	68	Female	Negative	0	Positive	Positive	Positive
BT1495	9	85	Male	Negative	0	Negative	Negative	Negative
BT1496	9	23	Male	Negative	0	Negative	Negative	Negative
BT1497	9	75	Female	Negative	0	Negative	Negative	Negative
BT1498	9	76	Female	Negative	0	Negative	Negative	Negative
BT1499	9	19	Female	Negative	0	Negative	Negative	Negative
BT1500	9	22	Female	Negative	0	Negative	Negative	Negative
T100051	9	36	Male	Negative	0	Negative	Negative	Negative
T100052	9	33	Female	Negative	0	Negative	Negative	Negative
T100053	9	37	Female	Negative	0	Negative	Negative	Negative
T100054	9	26	Female	Negative	0	Negative	Negative	Negative
T100082	9	56	Female	Negative	0	Negative	Negative	Negative
T100083	9	46	Female	Negative	0	Negative	Negative	Negative
T100085	9	35	Male	Negative	0	Negative	Negative	Negative
T100086	9	48	Female	Negative	0	Negative	Negative	Negative
T100087	9	21	Male	Negative	0	Negative	Negative	Negative
T100089	9	32	Male	Negative	0	Negative	Negative	Negative
T100090	9	64	Male	Negative	0	Negative	Negative	Negative
T100091	9	21	Female	Negative	0	Negative	Negative	Negative
T100092	9	19	Female	Negative	0	Negative	Negative	Negative
T100093	9	55	Female	Negative	0	Negative	Negative	Negative
T100094	9	64	Male	Negative	0	Positive	Positive	Positive
T100095	9	63	Female	Negative	0	Negative	Negative	Negative
T100096	9	55	Female	Negative	0	Negative	Negative	Negative
T100255	9	26	Male	Negative	0	Negative	Negative	Negative
T100257	9	48	Female	Negative	0	Negative	Negative	Negative
T100258	9	17	Male	Negative	0	Negative	Negative	Negative
T100271	9	39	Female	Negative	0	Negative	Negative	Negative
T100272	9	30	Female	Negative	0	Negative	Negative	Negative
T100274	9	73	Female	Negative	0	Negative	Negative	Negative
T100402	9	27	Male	Negative	0	Negative	Negative	Negative
T100403	9	48	Male	Negative	0	Negative	Negative	Negative
T100423	9	52	Male	Negative	0	Positive	Positive	Positive
T100425	9	57	Male	Negative	0	Negative	Negative	Negative
T100426	9	35	Female	Negative	0	Negative	Negative	Negative
T100427	9	60	Male	Negative	0	Positive	Positive	Positive
T100428	9	46	Male	Negative	0	Positive	Positive	Positive
T100429	9	22	Female	Negative	0	Negative	Negative	Negative
T100430	9	30	Male	Negative	0	Negative	Negative	Negative
T100496	9	61	Male	Negative	0	Negative	Negative	Negative
T100646	9	41	Female	Negative	0	Negative	Negative	Negative
T100724	9	66	Female	Negative	0	Negative	Negative	Negative
T100826	9	54	Male	Negative	0	Positive	Positive	Positive
T100828	9	67	Female	Negative	0	Negative	Negative	Negative
T100829	9	71	Male	Negative	0	Negative	Negative	Negative
T100830	9	49	Male	Negative	0	Negative	Negative	Negative
T100831	9	43	Female	Negative	0	Negative	Negative	Negative
T100999	9	60	Male	Negative	0	Negative	Negative	Negative
T101000	9	68	Male	Negative	0	Negative	Negative	Negative
T101362	9	85	Female	Negative	0	Negative	Negative	Negative
T101466	9	36	Female	Negative	0	Negative	Negative	Negative
T101468	9	62	Female	Negative	0	Negative	Negative	Negative
T101470	9	54	Female	Negative	0	Negative	Negative	Negative
T101580	9	52	Male	Negative	0	Negative	Negative	Negative
T101581	9	43	Female	Negative	0	Negative	Negative	Negative
T101582	9	59	Female	Negative	0	Negative	Negative	Negative
T101583	9	55	Male	Negative	0	Positive	Positive	Positive
T101584	9	30	Female	Negative	0	Negative	Negative	Negative
T101586	9	58	Male	Negative	0	Negative	Negative	Negative
T101593	9	41	Female	Negative	0	Negative	Negative	Negative
T101851	9	75	Female	Positive	13	Positive	Positive	Positive
T101852	9	68	Female	Negative	0	Positive	Positive	Positive
T102017	9	62	Female	Negative	0	Negative	Negative	Negative
T102018	9	35	Female	Negative	0	Negative	Negative	Negative
T102020	9	59	Male	Positive	8	Positive	Positive	Positive
T102021	9	23	Female	Negative	0	Negative	Negative	Negative
T102022	9	36	Female	Negative	0	Negative	Negative	Negative
T102023	9	54	Female	Negative	0	Negative	Negative	Negative
T102058	9	29	Female	Negative	0	Negative	Negative	Negative
T102201	9	52	Male	Negative	0	Negative	Negative	Negative
T102202	9	37	Male	Negative	0	Positive	Positive	Positive
T102203	9	35	Male	Negative	0	Negative	Negative	Negative
T102204	9	52	Male	Negative	0	Negative	Negative	Negative
T102205	9	64	Female	Negative	0	Positive	Positive	Positive
T102206	9	34	Female	Negative	0	Negative	Negative	Negative
T102207	9	31	Male	Negative	0	Negative	Negative	Negative
T102208	9	62	Male	Positive	3	Positive	Positive	Positive
T102209	9	59	Male	Negative	0	Negative	Negative	Negative
T102210	9	51	Male	Negative	0	Negative	Negative	Negative
T102211	9	47	Female	Negative	0	Negative	Negative	Negative
T102212	9	39	Female	Negative	0	Negative	Negative	Negative
T102213	9	39	Female	Negative	0	Positive	Positive	Positive
T102214	9	36	Male	Negative	0	Positive	Positive	Positive
T102222	9	58	Male	Negative	0	Negative	Negative	Negative
T102223	9	43	Female	Negative	0	Negative	Negative	Negative
T102224	9	21	Male	Negative	0	Negative	Negative	Negative
T102225	9	26	Female	Negative	0	Negative	Negative	Negative
T102226	9	27	Male	Negative	0	Positive	Positive	Positive
T102227	9	46	Male	Negative	0	Negative	Negative	Negative
T102228	9	40	Female	Negative	0	Negative	Negative	Negative
T102229	9	41	Male	Negative	0	Negative	Negative	Negative
T102230	9	43	Female	Negative	0	Negative	Negative	Negative
T102231	9	21	Female	Negative	0	Negative	Negative	Negative
T102232	9	18	Male	Negative	0	Negative	Negative	Negative
T102233	9	43	Female	Negative	0	Positive	Positive	Positive
T102234	9	43	Female	Negative	0	Negative	Negative	Negative
T102235	9	38	Male	Negative	0	Positive	Positive	Positive
T102236	9	36	Female	Negative	0	Negative	Negative	Negative
T102237	9	32	Female	Negative	0	Negative	Negative	Negative
T102238	9	42	Male	Negative	0	Negative	Negative	Negative
T102239	9	44	Female	Negative	0	Negative	Negative	Negative
T102240	9	30	Female	Negative	0	Negative	Negative	Negative
T102241	9	39	Female	Negative	0	Negative	Negative	Negative
T102242	9	58	Male	Negative	0	Negative	Negative	Negative
T102243	9	39	Male	Negative	0	Negative	Negative	Negative
T102244	9	56	Male	Negative	0	Negative	Negative	Negative
T102245	9	55	Female	Negative	0	Negative	Negative	Negative
T102246	9	46	Male	Negative	0	Positive	Positive	Positive
T102247	9	41	Female	Negative	0	Negative	Negative	Negative
T102271	9	47	Male	Negative	0	Negative	Negative	Negative
T102272	9	44	Male	Negative	0	Negative	Negative	Negative
T102273	9	40	Female	Negative	0	Negative	Negative	Negative
T102274	9	43	Male	Negative	0	Negative	Negative	Negative
T102275	9	49	Female	Negative	0	Negative	Negative	Negative
T102278	9	62	Female	Negative	0	Negative	Negative	Negative
T102279	9	41	Male	Negative	0	Negative	Negative	Negative
T103020	9	54	Female	Negative	0	Negative	Negative	Positive
T103023	9	52	Female	Negative	0	Negative	Negative	Negative
T103029	9	58	Female	Negative	0	Negative	Negative	Negative
T103032	9	45	Female	Negative	0	Negative	Negative	Negative
T103034	9	50	Female	Negative	0	Negative	Negative	Negative
T103040	9	56	Female	Negative	0	Negative	Negative	Negative
T103041	9	50	Male	Negative	0	Negative	Negative	Negative
T103045	9	51	Male	Negative	0	Positive	Positive	Positive
T103046	9	73	Male	Negative	0	Positive	Positive	Positive
T103061	9	55	Female	Negative	0	Negative	Negative	Negative
T103062	9	72	Female	Negative	0	Negative	Negative	Negative
T103063	9	63	Male	Negative	0	Negative	Negative	Negative
T103064	9	35	Male	Negative	0	Negative	Negative	Negative
T103065	9	60	Male	Negative	0	Positive	Positive	Positive
T103070	9	50	Male	Negative	0	Negative	Negative	Negative
T103714	9	39	Female	Negative	0	Negative	Negative	Negative
T103715	9	44	Male	Negative	0	Negative	Negative	Negative
T103717	9	28	Male	Negative	0	Positive	Positive	Positive
T103718	9	63	Male	Negative	0	Positive	Positive	Positive
T103720	9	42	Male	Negative	0	Negative	Negative	Negative
T103723	9	55	Male	Negative	0	Negative	Negative	Negative
T103947	9	51	Male	Negative	0	Positive	Positive	Positive
T103948	9	51	Female	Negative	0	Negative	Negative	Negative
T103949	9	29	Female	Negative	0	Negative	Negative	Negative
T103950	9	46	Female	Negative	0	Negative	Negative	Negative
BT0104	10	65	Female	Positive	2	Positive	Positive	Positive
BT0111	10	66	Male	Positive	21	Positive	Positive	Positive
BT0416	10	41	Male	Positive	19	Positive	Positive	Positive
BT1113	10	74	Male	Positive	10	Positive	Positive	Positive
T101046	11	28	Male	Positive	15	Positive	Positive	Positive
T101400	11	26	Male	Positive	1	Negative	Negative	Negative
T100801	12	28	Male	Positive	4	Positive	Positive	Positive
T102189	12	59	Male	Positive	6	Positive	Positive	Positive
BT0160	13	74	Male	Positive	3	Positive	Positive	Positive
BT0161	13	69	Female	Positive	68	Positive	Positive	Positive
BT1604	13	50	Male	Positive	4	Positive	Positive	Positive
BT1622	13	25	Male	Positive	22	Positive	Positive	Positive
BT1772	13	60	Male	Positive	6	Positive	Positive	Positive
BT1798	13	14	Male	Positive	17	Positive	Positive	Positive
BT1800	13	40	Male	Positive	3	Positive	Positive	Positive
BT2417	14	35	Male	Positive	4	Positive	Positive	Positive
BT2639	14	60	Female	Positive	5	Positive	Positive	Positive
BT2837	14	55	Male	Positive	26	Positive	Positive	Positive
BT3141	14	60	Female	Positive	16	Positive	Positive	Positive
BT3574	14	36	Male	Positive	16	Positive	Positive	Positive
BT3651	14	45	Male	Positive	40	Positive	Positive	Positive
BT0842	15	35	Female	Negative	0	Negative	Negative	Negative
BT0843	15	47	Male	Negative	0	Negative	Negative	Negative
BT0844	15	49	Female	Negative	0	Negative	Negative	Negative
BT0845	15	20	Female	Negative	0	Negative	Negative	Negative
BT0846	15	51	Male	Negative	0	Negative	Negative	Negative
BT0847	15	49	Male	Negative	0	Negative	Negative	Negative
BT0848	15	24	Male	Negative	0	Negative	Negative	Negative
BT0868	15	67	Female	Negative	0	Negative	Negative	Negative
BT0869	15	67	Male	Negative	0	Positive	Positive	Positive
BT0870	15	42	Female	Negative	0	Positive	Negative	Negative
BT0871	15	46	Male	Negative	0	Negative	Negative	Negative
BT0872	15	47	Male	Negative	0	Negative	Negative	Negative
BT0873	15	41	Female	Negative	0	Negative	Negative	Negative
BT0874	15	38	Male	Negative	0	Negative	Negative	Negative
BT0882	15	46	Male	Negative	0	Negative	Negative	Negative
BT0883	15	43	Male	Negative	0	Negative	Negative	Negative
BT0884	15	25	Female	Negative	0	Negative	Negative	Negative
BT0885	15	38	Female	Negative	0	Negative	Negative	Negative
BT0886	15	32	Female	Negative	0	Negative	Negative	Negative
BT0887	15	11	Female	Negative	0	Negative	Negative	Negative
BT0888	15	57	Male	Positive	38	Positive	Positive	Positive
BT0889	15	67	Female	Negative	0	Negative	Negative	Negative
BT0890	15	34	Female	Negative	0	Negative	Negative	Negative
BT0891	15	37	Male	Negative	0	Positive	Positive	Positive
BT0960	15	19	Male	Negative	0	Negative	Negative	Negative
BT0961	15	42	Female	Negative	0	Negative	Negative	Negative
BT0962	15	37	Male	Negative	0	Negative	Negative	Negative
BT0963	15	68	Female	Negative	0	Negative	Negative	Negative
BT0964	15	47	Male	Negative	0	Negative	Negative	Negative
BT0965	15	24	Male	Negative	0	Positive	Positive	Positive
BT0966	15	42	Female	Negative	0	Negative	Negative	Negative
BT0967	15	64	Female	Negative	0	Negative	Negative	Negative
BT0968	15	68	Male	Negative	0	Negative	Negative	Negative
BT0969	15	45	Female	Negative	0	Negative	Negative	Negative
BT0970	15	12	Female	Negative	0	Negative	Negative	Negative
BT0971	15	64	Male	Negative	0	Negative	Negative	Negative
BT0972	15	62	Female	Negative	0	Positive	Positive	Positive
BT0973	15	17	Male	Negative	0	Negative	Negative	Negative
BT0974	15	50	Male	Negative	0	Positive	Positive	Positive
BT0975	15	25	Female	Negative	0	Negative	Negative	Negative
BT0976	15	43	Female	Negative	0	Negative	Negative	Negative
BT0977	15	26	Male	Negative	0	Negative	Negative	Negative
BT0978	15	79	Female	Negative	0	Negative	Negative	Negative
BT0979	15	44	Female	Negative	0	Negative	Negative	Negative
BT0980	15	57	Male	Negative	0	Negative	Negative	Negative
BT0981	15	53	Male	Negative	0	Negative	Negative	Negative
BT0982	15	37	Male	Negative	0	Negative	Negative	Negative
BT0983	15	31	Male	Negative	0	Negative	Negative	Negative
BT0984	15	30	Female	Negative	0	Negative	Negative	Negative
BT0985	15	67	Female	Negative	0	Negative	Negative	Negative
BT0986	15	63	Male	Negative	0	Positive	Positive	Positive
BT0987	15	32	Female	Negative	0	Negative	Negative	Negative
BT0988	15	38	Male	Negative	0	Negative	Negative	Negative
BT0989	15	8	Female	Negative	0	Negative	Negative	Negative
BT0990	15	65	Male	Negative	0	Negative	Negative	Negative
BT0991	15	49	Female	Negative	0	Negative	Negative	Negative
BT0992	15	25	Female	Negative	0	Negative	Negative	Negative
BT0993	15	50	Male	Negative	0	Positive	Positive	Positive
BT1041	15	54	Male	Negative	0	Positive	Negative	Negative
BT1042	15	27	Male	Negative	0	Negative	Negative	Negative
BT1043	15	26	Female	Negative	0	Negative	Negative	Negative
BT1044	15	43	Female	Negative	0	Negative	Negative	Negative
BT1046	15	22	Female	Negative	0	Negative	Negative	Negative
BT1047	15	14	Female	Negative	0	Negative	Negative	Negative
BT1048	15	19	Male	Negative	0	Negative	Negative	Negative
BT1049	15	41	Male	Negative	0	Negative	Negative	Negative
BT1052	15	23	Male	Negative	0	Negative	Negative	Negative
BT1053	15	39	Male	Negative	0	Negative	Negative	Negative
BT1054	15	37	Female	Negative	0	Negative	Negative	Negative
BT1055	15	41	Male	Negative	0	Negative	Negative	Negative
BT1086	15	78	Female	Negative	0	Negative	Negative	Negative
BT1087	15	19	Female	Negative	0	Negative	Negative	Negative
BT1088	15	46	Male	Negative	0	Negative	Negative	Negative
BT1089	15	31	Male	Negative	0	Negative	Negative	Negative
BT1090	15	28	Male	Negative	0	Negative	Negative	Negative
BT1091	15	9	Male	Negative	0	Negative	Negative	Negative
BT1092	15	7	Female	Negative	0	Negative	Negative	Negative
BT1093	15	26	Male	Negative	0	Negative	Negative	Negative
BT1159	15	99	Female	Negative	0	Negative	Negative	Negative
BT1160	15	54	Female	Negative	0	Negative	Negative	Negative
BT1161	15	80	Male	Negative	0	Negative	Negative	Negative
BT1162	15	80	Female	Negative	0	Negative	Negative	Negative
BT1163	15	43	Male	Negative	0	Negative	Negative	Negative
BT1164	15	42	Male	Negative	0	Negative	Negative	Negative
BT1165	15	42	Female	Negative	0	Negative	Negative	Negative
BT1166	15	28	Male	Negative	0	Negative	Negative	Negative
BT1167	15	39	Female	Negative	0	Negative	Negative	Negative
BT1169	15	12	Female	Negative	0	Negative	Negative	Negative
BT1170	15	47	Male	Negative	0	Negative	Negative	Negative
BT1171	15	66	Female	Negative	0	Negative	Negative	Negative
BT1172	15	27	Male	Negative	0	Negative	Negative	Negative
BT1202	15	35	Female	Negative	0	Negative	Negative	Negative
BT1203	15	75	Male	Negative	0	Negative	Negative	Negative
BT1204	15	73	Female	Negative	0	Negative	Negative	Negative
BT1205	15	41	Female	Negative	0	Negative	Negative	Negative
BT1206	15	33	Male	Negative	0	Negative	Negative	Negative
BT1207	15	30	Female	Negative	0	Negative	Negative	Negative
BT1209	15	80	Male	Negative	0	Negative	Negative	Negative
BT1210	15	8	Male	Negative	0	Negative	Negative	Negative
BT1211	15	28	Female	Negative	0	Negative	Negative	Negative
BT1212	15	23	Female	Negative	0	Negative	Negative	Negative
BT1237	15	53	Female	Negative	0	Negative	Negative	Negative
BT1238	15	46	Male	Negative	0	Negative	Negative	Negative
BT1239	15	31	Female	Negative	0	Negative	Negative	Negative
BT1240	15	16	Male	Negative	0	Negative	Negative	Negative
BT1241	15	14	Male	Negative	0	Negative	Negative	Negative
BT1242	15	8	Male	Negative	0	Negative	Negative	Negative
BT1243	15	62	Male	Negative	0	Negative	Negative	Negative
BT1244	15	60	Female	Negative	0	Negative	Negative	Negative
BT1245	15	41	Male	Negative	0	Negative	Negative	Negative
BT1246	15	41	Female	Negative	0	Negative	Negative	Negative
BT1247	15	12	Female	Negative	0	Negative	Negative	Negative
BT1248	15	75	Male	Negative	0	Positive	Positive	Positive
BT1249	15	73	Female	Negative	0	Negative	Negative	Negative
BT1250	15	26	Male	Negative	0	Positive	Positive	Positive
BT1349	15	19	Female	Negative	0	Negative	Negative	Negative
BT1350	15	53	Female	Negative	0	Negative	Negative	Negative
BT1351	15	62	Male	Negative	0	Negative	Negative	Negative
BT1352	15	43	Male	Negative	0	Negative	Negative	Negative
BT1353	15	62	Female	Negative	0	Negative	Negative	Negative
BT1354	15	66	Female	Negative	0	Negative	Negative	Negative
BT1355	15	49	Male	Negative	0	Negative	Negative	Negative
BT1356	15	49	Female	Negative	0	Negative	Negative	Negative
BT1357	15	27	Male	Negative	0	Negative	Negative	Negative
BT1358	15	26	Female	Negative	0	Positive	Positive	Positive
BT1449	15	29	Female	Negative	0	Negative	Negative	Negative
BT1450	15	36	Male	Negative	0	Negative	Negative	Negative
BT1451	15	46	Male	Negative	0	Negative	Negative	Negative
BT1452	15	47	Female	Negative	0	Positive	Positive	Positive
BT1453	15	48	Male	Negative	0	Negative	Negative	Negative
BT1454	15	24	Female	Negative	0	Negative	Negative	Negative
BT1455	15	44	Female	Negative	0	Negative	Negative	Negative
BT1456	15	59	Male	Negative	0	Negative	Negative	Negative
BT1457	15	49	Male	Negative	0	Negative	Negative	Negative
BT1458	15	46	Female	Negative	0	Negative	Negative	Negative
BT1459	15	32	Female	Negative	0	Negative	Negative	Negative
BT1460	15	26	Male	Negative	0	Positive	Positive	Positive
BT1461	15	50	Male	Negative	0	Positive	Positive	Positive
BT1462	15	73	Male	Negative	0	Negative	Negative	Negative
BT1463	15	67	Female	Negative	0	Negative	Negative	Negative
BT1526	15	32	Male	Negative	0	Negative	Negative	Negative
BT1527	15	57	Male	Negative	0	Negative	Negative	Negative
BT1528	15	55	Female	Negative	0	Negative	Negative	Negative
BT1529	15	34	Male	Negative	0	Negative	Negative	Negative
BT1530	15	31	Female	Negative	0	Negative	Negative	Negative
BT1531	15	41	Female	Negative	0	Negative	Negative	Negative
BT1532	15	51	Male	Negative	0	Negative	Negative	Negative
BT1533	15	41	Female	Negative	0	Negative	Negative	Negative
BT1534	15	42	Male	Negative	0	Negative	Negative	Negative
BT1535	15	43	Female	Negative	0	Negative	Negative	Negative
BT1536	15	38	Male	Negative	0	Negative	Negative	Negative
BT1589	15	16	Female	Negative	0	Negative	Negative	Negative
BT1590	15	42	Male	Negative	0	Negative	Negative	Negative
BT1591	15	36	Male	Negative	0	Negative	Negative	Negative
BT1592	15	59	Male	Negative	0	Negative	Negative	Negative
BT1593	15	60	Male	Negative	0	Negative	Negative	Negative
BT1594	15	57	Female	Negative	0	Negative	Negative	Negative
BT1595	15	58	Male	Negative	0	Negative	Negative	Negative
BT1596	15	41	Male	Negative	0	Positive	Positive	Positive
BT1597	15	58	Female	Negative	0	Negative	Negative	Negative
BT1598	15	23	Male	Negative	0	Negative	Negative	Negative
BT1599	15	47	Female	Negative	0	Negative	Negative	Negative
BT1651	15	43	Female	Negative	0	Negative	Negative	Negative
BT1652	15	46	Female	Negative	0	Negative	Negative	Negative
BT1653	15	25	Female	Negative	0	Negative	Negative	Negative
BT1654	15	26	Male	Negative	0	Negative	Negative	Negative
BT1655	15	49	Male	Negative	0	Negative	Negative	Negative
BT1656	15	37	Male	Negative	0	Negative	Negative	Negative
BT1657	15	47	Female	Negative	0	Negative	Negative	Negative
BT1658	15	25	Male	Negative	0	Negative	Negative	Negative
BT1659	15	31	Female	Negative	0	Negative	Negative	Negative
BT1660	15	40	Female	Negative	0	Negative	Negative	Negative
BT1661	15	40	Male	Negative	0	Negative	Negative	Negative
BT1662	15	37	Female	Negative	0	Negative	Negative	Negative
BT1663	15	65	Female	Negative	0	Positive	Positive	Positive
BT1664	15	12	Male	Negative	0	Negative	Negative	Negative
BT1665	15	45	Female	Negative	0	Positive	Positive	Positive
BT1666	15	24	Male	Negative	0	Negative	Negative	Negative
BT1667	15	24	Male	Negative	0	Negative	Negative	Negative
BT1668	15	51	Male	Negative	0	Negative	Negative	Negative
BT1669	15	56	Female	Negative	0	Negative	Negative	Negative
BT1670	15	41	Female	Negative	0	Negative	Negative	Negative
BT1671	15	43	Male	Negative	0	Negative	Negative	Negative
BT1672	15	10	Female	Negative	0	Negative	Negative	Negative
BT1673	15	38	Male	Negative	0	Negative	Negative	Negative
BT1674	15	52	Male	Negative	0	Positive	Positive	Positive
BT1675	15	53	Female	Negative	0	Negative	Negative	Negative
BT1676	15	46	Male	Negative	0	Positive	Positive	Positive
BT1677	15	47	Female	Negative	0	Positive	Positive	Positive
BT1678	15	50	Female	Negative	0	Negative	Negative	Negative
BT1679	15	33	Female	Negative	0	Negative	Negative	Negative
BT1680	15	41	Female	Negative	0	Negative	Negative	Negative
BT1681	15	36	Male	Negative	0	Negative	Negative	Negative
BT1682	15	34	Female	Negative	0	Negative	Negative	Negative
BT1683	15	41	Male	Negative	0	Positive	Positive	Positive
BT1684	15	46	Female	Negative	0	Negative	Negative	Negative
BT1685	15	47	Male	Negative	0	Negative	Negative	Negative
BT1686	15	11	Male	Negative	0	Negative	Negative	Negative
BT1700	15	34	Female	Negative	0	Negative	Negative	Negative
BT1701	15	57	Female	Negative	0	Negative	Negative	Negative
BT1702	15	60	Male	Negative	0	Positive	Positive	Positive
BT1703	15	39	Female	Negative	0	Negative	Negative	Negative
BT1704	15	32	Male	Negative	0	Negative	Negative	Negative
BT1705	15	8	Female	Negative	0	Negative	Negative	Negative
BT1706	15	18	Male	Negative	0	Negative	Negative	Negative
BT1707	15	70	Female	Negative	0	Negative	Negative	Negative
BT1708	15	58	Male	Negative	0	Negative	Negative	Negative
BT1709	15	59	Male	Positive	54	Positive	Positive	Positive
BT1710	15	52	Female	Negative	0	Negative	Negative	Negative
BT1711	15	38	Female	Negative	0	Negative	Negative	Negative
BT1712	15	40	Male	Negative	0	Negative	Negative	Negative
BT1713	15	67	Female	Negative	0	Negative	Negative	Negative
BT1714	15	16	Female	Negative	0	Negative	Negative	Negative
BT1715	15	43	Female	Negative	0	Negative	Negative	Negative
BT1716	15	50	Male	Negative	0	Negative	Negative	Negative
BT1717	15	10	Male	Negative	0	Negative	Negative	Negative
BT1718	15	54	Male	Negative	0	Positive	Positive	Positive
BT1719	15	45	Female	Negative	0	Negative	Negative	Negative
BT1720	15	62	Male	Negative	0	Negative	Negative	Negative
BT1721	15	60	Female	Negative	0	Negative	Negative	Negative
BT1722	15	42	Male	Negative	0	Negative	Negative	Negative
BT1723	15	38	Male	Negative	0	Negative	Negative	Negative
BT1724	15	38	Female	Negative	0	Negative	Negative	Negative
BT1725	15	54	Male	Negative	0	Negative	Negative	Negative
BT1726	15	25	Male	Negative	0	Negative	Negative	Negative
BT1727	15	24	Female	Negative	0	Negative	Negative	Negative
BT1728	15	58	Female	Negative	0	Negative	Negative	Negative
BT1729	15	25	Male	Negative	0	Negative	Negative	Negative
BT1730	15	41	Male	Negative	0	Negative	Negative	Negative
BT1731	15	40	Female	Negative	0	Negative	Negative	Negative
BT1732	15	22	Male	Negative	0	Negative	Negative	Negative
BT1733	15	19	Female	Negative	0	Negative	Negative	Negative
BT1734	15	43	Female	Negative	0	Negative	Negative	Negative
BT1735	15	46	Male	Negative	0	Negative	Negative	Negative
BT1736	15	28	Female	Negative	0	Negative	Negative	Negative
BT1737	15	30	Male	Negative	0	Negative	Negative	Negative
BT1738	15	46	Male	Negative	0	Negative	Negative	Negative
BT1739	15	52	Male	Negative	0	Negative	Negative	Negative
BT1740	15	67	Male	Negative	0	Positive	Positive	Positive
BT1741	15	48	Male	Negative	0	Positive	Positive	Positive
BT1742	15	23	Female	Negative	0	Negative	Negative	Negative
BT1743	15	15	Female	Negative	0	Negative	Negative	Negative
BT1744	15	43	Female	Negative	0	Negative	Negative	Negative
BT1745	15	48	Male	Negative	0	Negative	Negative	Negative
BT1746	15	52	Female	Negative	0	Negative	Negative	Negative
BT1747	15	26	Male	Negative	0	Negative	Negative	Negative
BT1748	15	53	Female	Negative	0	Negative	Negative	Negative
BT1749	15	87	Male	Negative	0	Negative	Negative	Negative
BT1750	15	72	Female	Negative	0	Negative	Negative	Negative
BT1851	15	39	Male	Negative	0	Positive	Positive	Positive
BT1852	15	57	Female	Negative	0	Negative	Negative	Negative
BT1853	15	27	Female	Negative	0	Negative	Negative	Negative
BT1854	15	39	Female	Negative	0	Positive	Positive	Positive
BT1855	15	42	Female	Negative	0	Negative	Negative	Negative
BT1856	15	38	Male	Negative	0	Positive	Positive	Positive
BT1857	15	43	Male	Negative	0	Positive	Positive	Positive
BT1858	15	73	Male	Positive	129	Positive	Positive	Positive
BT1859	15	16	Male	Negative	0	Positive	Positive	Positive
BT1860	15	41	Male	Negative	0	Positive	Positive	Positive
BT1861	15	18	Male	Negative	0	Negative	Negative	Negative
BT1862	15	16	Male	Negative	0	Negative	Negative	Negative
BT1863	15	22	Male	Negative	0	Positive	Positive	Positive
BT1864	15	14	Male	Negative	0	Negative	Negative	Negative
BT1865	15	13	Male	Negative	0	Negative	Negative	Negative
BT1866	15	63	Male	Negative	0	Negative	Negative	Negative
BT1867	15	42	Female	Negative	0	Positive	Positive	Positive
BT1868	15	42	Male	Negative	0	Negative	Negative	Negative
BT1869	15	43	Male	Negative	0	Positive	Positive	Positive
BT1870	15	19	Female	Negative	0	Negative	Negative	Negative
BT1871	15	42	Female	Negative	0	Negative	Negative	Negative
BT1872	15	43	Female	Negative	0	Negative	Negative	Negative
BT1873	15	20	Female	Negative	0	Negative	Negative	Negative
BT1874	15	60	Female	Negative	0	Negative	Negative	Negative
BT1875	15	72	Male	Negative	0	Positive	Positive	Positive
BT1876	15	23	Female	Negative	0	Negative	Negative	Negative
BT1877	15	54	Male	Negative	0	Negative	Negative	Negative
BT1878	15	19	Female	Negative	0	Negative	Negative	Negative
BT1879	15	30	Male	Negative	0	Positive	Positive	Positive
BT1880	15	27	Female	Negative	0	Negative	Negative	Negative
BT1881	15	64	Female	Negative	0	Negative	Negative	Negative
BT1882	15	44	Female	Negative	0	Negative	Negative	Negative
BT1883	15	61	Female	Negative	0	Negative	Negative	Negative
BT1884	15	29	Female	Negative	0	Negative	Negative	Negative
BT1885	15	27	Female	Negative	0	Negative	Negative	Negative
BT1886	15	20	Female	Negative	0	Negative	Negative	Negative
BT1887	15	53	Female	Negative	0	Negative	Negative	Negative
BT1888	15	21	Male	Negative	0	Positive	Positive	Positive
BT1889	15	63	Male	Negative	0	Negative	Negative	Negative
BT1890	15	60	Female	Negative	0	Positive	Positive	Positive
BT1891	15	48	Male	Negative	0	Negative	Negative	Negative
BT1892	15	43	Female	Negative	0	Negative	Negative	Negative
BT1893	15	13	Female	Negative	0	Negative	Negative	Negative
BT1894	15	67	Female	Negative	0	Negative	Negative	Negative
BT1895	15	39	Male	Negative	0	Positive	Positive	Positive
BT1896	15	35	Female	Negative	0	Negative	Negative	Negative
BT1897	15	56	Female	Negative	0	Negative	Negative	Negative
BT1898	15	39	Male	Negative	0	Negative	Negative	Negative
BT1899	15	47	Male	Negative	0	Negative	Negative	Negative
BT1900	15	40	Female	Negative	0	Positive	Positive	Positive
BT1901	15	47	Male	Negative	0	Positive	Positive	Positive
BT1902	15	44	Female	Negative	0	Negative	Negative	Negative
BT1903	15	68	Male	Negative	0	Negative	Negative	Negative
BT1904	15	66	Female	Negative	0	Negative	Negative	Positive
BT1905	15	25	Male	Negative	0	Negative	Negative	Negative
BT1906	15	24	Female	Negative	0	Negative	Negative	Negative
BT1907	15	40	Male	Negative	0	Negative	Negative	Negative
BT1908	15	34	Female	Negative	0	Negative	Negative	Negative
BT1909	15	61	Male	Negative	0	Positive	Positive	Positive
BT1910	15	50	Female	Negative	0	Negative	Negative	Negative
BT1911	15	30	Male	Negative	0	Negative	Negative	Negative
BT1912	15	26	Female	Negative	0	Negative	Negative	Negative
BT1913	15	25	Male	Negative	0	Negative	Negative	Negative
BT1914	15	29	Female	Negative	0	Negative	Negative	Negative
BT1915	15	36	Male	Negative	0	Negative	Negative	Negative
BT1916	15	31	Female	Negative	0	Negative	Negative	Negative
BT1917	15	18	Male	Negative	0	Negative	Negative	Negative
BT1918	15	18	Male	Negative	0	Negative	Negative	Negative
BT1919	15	63	Female	Negative	0	Negative	Negative	Negative
BT1920	15	53	Male	Negative	0	Negative	Negative	Negative
BT1921	15	50	Female	Negative	0	Negative	Negative	Negative
BT1922	15	25	Female	Negative	0	Negative	Negative	Negative
BT1923	15	27	Female	Negative	0	Positive	Negative	Negative
BT1924	15	42	Male	Negative	0	Negative	Negative	Negative
BT1925	15	36	Female	Negative	0	Negative	Negative	Negative
BT1926	15	16	Male	Negative	0	Negative	Negative	Negative
BT1927	15	29	Male	Negative	0	Negative	Negative	Negative
BT1943	15	26	Female	Negative	0	Negative	Negative	Negative
BT1944	15	53	Female	Negative	0	Negative	Negative	Negative
BT1945	15	29	Female	Negative	0	Negative	Negative	Negative
BT1946	15	50	Female	Negative	0	Negative	Negative	Negative
T100041	15	35	Female	Negative	0	Positive	Positive	Positive
T100042	15	63	Female	Negative	0	Negative	Negative	Negative
T100070	15	46	Male	Negative	0	Negative	Negative	Negative
T100122	15	60	Female	Negative	0	Negative	Negative	Negative
T100125	15	35	Male	Negative	0	Negative	Negative	Negative
T100164	15	75	Female	Negative	0	Negative	Negative	Negative
T100168	15	37	Female	Negative	0	Negative	Negative	Negative
T100280	15	52	Male	Negative	0	Negative	Negative	Negative
T100281	15	22	Female	Negative	0	Negative	Negative	Negative
T100282	15	52	Female	Negative	0	Negative	Negative	Negative
T100294	15	53	Female	Negative	0	Negative	Negative	Negative
T100635	15	65	Female	Negative	0	Negative	Negative	Negative
T100636	15	35	Male	Negative	0	Negative	Negative	Negative
T100638	15	33	Female	Negative	0	Negative	Negative	Negative
T100640	15	17	Male	Negative	0	Negative	Negative	Negative
T100641	15	68	Female	Negative	0	Negative	Negative	Negative
T100642	15	68	Male	Negative	0	Negative	Negative	Negative
T100643	15	23	Female	Negative	0	Negative	Negative	Negative
T100644	15	23	Male	Negative	0	Negative	Negative	Negative
T100645	15	47	Female	Negative	0	Negative	Negative	Negative
T100647	15	20	Male	Negative	0	Negative	Negative	Negative
T100649	15	48	Male	Negative	0	Negative	Negative	Negative
T100701	15	24	Female	Negative	0	Negative	Negative	Negative
T100702	15	50	Male	Negative	0	Positive	Positive	Positive
T100704	15	46	Female	Negative	0	Positive	Positive	Positive
T100705	15	30	Female	Negative	0	Negative	Negative	Negative
T100706	15	72	Male	Negative	0	Negative	Negative	Negative
T100712	15	21	Female	Negative	0	Negative	Negative	Negative
T100713	15	40	Male	Negative	0	Negative	Negative	Negative
T100714	15	52	Male	Negative	0	Negative	Negative	Negative
T100715	15	24	Female	Negative	0	Negative	Negative	Negative
T100716	15	48	Female	Negative	0	Negative	Negative	Negative
T100717	15	59	Male	Negative	0	Negative	Negative	Negative
T100861	15	70	Male	Negative	0	Negative	Negative	Negative
T100863	15	34	Female	Negative	0	Negative	Negative	Negative
T100966	15	65	Female	Negative	0	Positive	Positive	Positive
T100967	15	58	Female	Negative	0	Negative	Negative	Negative
T100968	15	30	Female	Negative	0	Positive	Positive	Positive
T100969	15	80	Male	Negative	0	Negative	Negative	Negative
T100976	15	77	Female	Negative	0	Negative	Negative	Negative
T100977	15	40	Male	Negative	0	Negative	Negative	Negative
T100978	15	47	Male	Negative	0	Negative	Negative	Negative
T100979	15	37	Female	Negative	0	Negative	Negative	Negative
T100980	15	27	Male	Negative	0	Negative	Negative	Negative
T100981	15	50	Male	Negative	0	Negative	Negative	Negative
T100982	15	49	Male	Negative	0	Negative	Negative	Negative
T100984	15	45	Female	Negative	0	Negative	Negative	Negative
T101005	15	37	Male	Negative	0	Negative	Negative	Negative
T101007	15	64	Male	Negative	0	Positive	Positive	Positive
T101009	15	22	Male	Negative	0	Negative	Negative	Negative
T101011	15	73	Male	Negative	0	Positive	Positive	Positive
T101020	15	22	Female	Negative	0	Negative	Negative	Negative
T101021	15	26	Male	Negative	0	Negative	Negative	Negative
T101022	15	52	Female	Negative	0	Negative	Negative	Negative
T101023	15	38	Male	Negative	0	Positive	Positive	Positive
T101029	15	32	Female	Negative	0	Negative	Negative	Negative
T101030	15	40	Female	Negative	0	Negative	Negative	Negative
T101150	15	58	Male	Negative	0	Negative	Negative	Negative
T101151	15	23	Female	Negative	0	Negative	Negative	Negative
T101153	15	50	Female	Negative	0	Negative	Negative	Negative
T101154	15	70	Female	Negative	0	Negative	Negative	Negative
T101155	15	53	Male	Negative	0	Negative	Negative	Positive
T101156	15	47	Male	Negative	0	Positive	Positive	Positive
T101157	15	65	Male	Negative	0	Negative	Negative	Negative
T101187	15	55	Female	Negative	0	Negative	Negative	Negative
T101188	15	28	Male	Negative	0	Negative	Negative	Negative
T101189	15	21	Male	Negative	0	Negative	Negative	Negative
T101190	15	18	Male	Negative	0	Negative	Negative	Negative
T101191	15	56	Female	Negative	0	Negative	Negative	Negative
T101192	15	40	Female	Negative	0	Negative	Negative	Negative
T101193	15	31	Male	Negative	0	Negative	Negative	Negative
T101194	15	73	Female	Negative	0	Negative	Negative	Negative
T101195	15	30	Female	Negative	0	Negative	Negative	Negative
T101196	15	36	Male	Negative	0	Negative	Negative	Negative
T101197	15	50	Female	Negative	0	Positive	Positive	Positive
T101198	15	47	Male	Negative	0	Negative	Negative	Negative
T101201	15	65	Male	Negative	0	Negative	Negative	Negative
T101202	15	41	Female	Negative	0	Negative	Negative	Negative
T101203	15	49	Male	Negative	0	Negative	Negative	Negative
T101204	15	38	Female	Negative	0	Negative	Negative	Negative
T101205	15	60	Female	Negative	0	Positive	Positive	Positive
T101393	15	40	Female	Negative	0	Negative	Negative	Negative
T101394	15	47	Female	Negative	0	Negative	Negative	Negative
T101395	15	43	Male	Negative	0	Negative	Negative	Negative
T101396	15	23	Female	Negative	0	Negative	Negative	Negative
T101397	15	46	Female	Negative	0	Negative	Negative	Negative
T101599	15	63	Female	Negative	0	Negative	Negative	Negative
T101600	15	81	Male	Negative	0	Negative	Negative	Negative
T102190	15	56	Female	Negative	0	Negative	Negative	Negative
T102192	15	23	Male	Negative	0	Negative	Negative	Negative
T102194	15	40	Male	Negative	0	Negative	Negative	Negative
T102195	15	55	Male	Negative	0	Negative	Negative	Negative
T102196	15	17	Male	Negative	0	Negative	Negative	Negative
T102197	15	46	Female	Negative	0	Positive	Positive	Positive
T102281	15	45	Female	Negative	0	Negative	Negative	Negative
T102282	15	59	Male	Negative	0	Negative	Negative	Negative
T102283	15	59	Male	Negative	0	Negative	Negative	Negative
T102428	15	22	Male	Negative	0	Negative	Negative	Negative
T102432	15	48	Male	Positive	6	Positive	Positive	Positive
T102433	15	68	Female	Negative	0	Negative	Negative	Negative
T102435	15	56	Male	Negative	0	Negative	Negative	Negative
T102436	15	30	Male	Negative	0	Negative	Negative	Negative
T102437	15	57	Female	Negative	0	Negative	Negative	Negative
T102438	15	43	Female	Negative	0	Negative	Negative	Negative
T102556	15	74	Male	Negative	0	Positive	Positive	Positive
T102558	15	23	Male	Negative	0	Negative	Negative	Negative
T102559	15	21	Female	Negative	0	Negative	Negative	Negative
T102560	15	51	Male	Negative	0	Positive	Positive	Positive
T102561	15	51	Female	Negative	0	Negative	Negative	Negative
T102562	15	18	Female	Negative	0	Negative	Negative	Negative
T102589	15	46	Female	Negative	0	Negative	Negative	Negative
T102694	15	39	Male	Negative	0	Negative	Negative	Negative
T102765	15	41	Male	Negative	0	Positive	Positive	Positive
T102779	15	49	Male	Positive	3	Positive	Positive	Positive
T102937	15	39	Male	Negative	0	Positive	Positive	Positive
T102938	15	56	Female	Negative	0	Positive	Positive	Positive
T102944	15	28	Male	Negative	0	Negative	Negative	Negative
T103027	15	35	Female	Negative	0	Negative	Negative	Negative
T103028	15	42	Female	Negative	0	Negative	Negative	Negative
T103033	15	34	Female	Negative	0	Negative	Negative	Negative
T103730	15	26	Female	Negative	0	Negative	Negative	Negative
T103731	15	20	Female	Negative	0	Negative	Negative	Negative
T103732	15	58	Female	Negative	0	Positive	Positive	Positive
T103733	15	28	Male	Negative	0	Positive	Negative	Negative
T103912	15	63	Male	Negative	0	Positive	Positive	Positive
T103934	15	63	Male	Positive	5	Positive	Positive	Positive
T104288	15	36	Female	Negative	0	Negative	Negative	Negative
T104292	15	24	Male	Negative	0	Negative	Negative	Negative
T104293	15	36	Male	Negative	0	Negative	Negative	Negative
T104295	15	17	Female	Negative	0	Negative	Negative	Negative
T104296	15	36	Female	Negative	0	Negative	Negative	Negative
T101012	16	53	Male	Positive	1	Positive	Positive	Positive
T101148	16	65	Male	Positive	1	Positive	Negative	Negative

## Sheet: BTplus_School
ID_Peserta	Sex	School_Code	BrugiaTestPlus_reader1	BrugiaTestPlus_reader2	BrugiaTestPlus_reader3
BT2101	Male	1	Negative	Negative	Negative
BT2102	Male	1	Negative	Negative	Negative
BT2103	Female	1	Negative	Negative	Negative
BT2104	Male	1	Negative	Negative	Negative
BT2105	Male	1	Negative	Negative	Negative
BT2106	Male	1	Negative	Negative	Negative
BT2108	Male	1	Negative	Negative	Negative
BT2109	Male	1	Negative	Negative	Negative
BT2110	Female	1	Negative	Negative	Negative
BT2111	Male	1	Negative	Negative	Negative
BT2112	Male	1	Negative	Negative	Negative
BT2113	Female	1	Negative	Negative	Negative
BT2114	Female	1	Negative	Negative	Negative
BT2115	Male	1	Negative	Negative	Negative
BT2116	Male	1	Negative	Negative	Negative
BT2117	Female	1	Negative	Negative	Negative
BT2118	Female	1	Negative	Negative	Negative
BT2119	Male	1	Negative	Negative	Negative
BT2120	Male	1	Negative	Negative	Negative
BT2121	Female	1	Negative	Negative	Negative
BT2122	Female	1	Negative	Negative	Negative
BT2123	Male	1	Negative	Negative	Negative
BT2124	Female	1	Negative	Negative	Negative
BT2125	Male	1	Negative	Negative	Negative
BT2126	Male	1	Negative	Negative	Negative
BT2127	Male	1	Negative	Negative	Negative
BT2128	Male	1	Negative	Negative	Negative
BT2129	Female	1	Negative	Negative	Negative
BT2130	Female	1	Negative	Negative	Negative
BT2051	Male	2	Negative	Negative	Negative
BT2052	Male	2	Negative	Negative	Negative
BT2053	Male	2	Negative	Negative	Negative
BT2054	Male	2	Negative	Negative	Negative
BT2055	Male	2	Negative	Negative	Negative
BT2056	Male	2	Negative	Negative	Negative
BT2057	Male	2	Negative	Negative	Negative
BT2058	Male	2	Negative	Negative	Negative
BT2059	Male	2	Negative	Negative	Negative
BT2060	Male	2	Negative	Negative	Negative
BT2062	Male	2	Negative	Negative	Negative
BT2063	Female	2	Negative	Negative	Negative
BT2064	Female	2	Negative	Negative	Negative
BT2065	Male	2	Negative	Negative	Negative
BT2066	Female	2	Negative	Negative	Negative
BT2067	Male	2	Negative	Negative	Negative
BT2068	Male	2	Negative	Negative	Negative
BT2069	Female	2	Negative	Negative	Negative
BT2070	Female	2	Negative	Negative	Negative
BT2071	Male	2	Negative	Negative	Negative
BT2072	Male	2	Negative	Negative	Negative
BT2073	Female	2	Negative	Negative	Negative
BT2074	Female	2	Negative	Negative	Negative
BT2075	Male	2	Negative	Negative	Negative
BT2001	Male	3	Negative	Negative	Negative
BT2002	Female	3	Negative	Negative	Negative
BT2003	Female	3	Negative	Negative	Negative
BT2004	Female	3	Negative	Negative	Negative
BT2005	Male	3	Negative	Negative	Negative
BT2006	Male	3	Negative	Negative	Negative
BT2007	Female	3	Negative	Negative	Negative
BT2008	Male	3	Negative	Negative	Negative
BT2009	Female	3	Negative	Negative	Negative
BT2010	Female	3	Negative	Negative	Negative
BT2011	Male	3	Negative	Negative	Negative
BT2012	Male	3	Negative	Negative	Negative
BT2013	Male	3	Negative	Negative	Negative
BT2014	Female	3	Negative	Negative	Negative
BT2015	Female	3	Negative	Negative	Negative
BT2016	Male	3	Negative	Negative	Negative
BT2017	Female	3	Negative	Negative	Negative
BT2018	Male	3	Negative	Negative	Negative
BT2019	Male	3	Negative	Negative	Negative
BT2020	Female	3	Negative	Negative	Negative
BT2021	Female	3	Negative	Negative	Negative
BT2022	Male	3	Negative	Negative	Negative
BT2023	Male	3	Negative	Negative	Negative
BT2024	Female	3	Negative	Negative	Negative
BT2026	Male	3	Negative	Negative	Negative
BT2027	Female	3	Negative	Negative	Negative
BT2028	Female	3	Negative	Negative	Negative
BT2029	Male	3	Negative	Negative	Negative
BT2030	Male	3	Negative	Negative	Negative
BT2031	Female	3	Negative	Negative	Negative
BT2032	Female	3	Negative	Negative	Negative
BT2033	Female	3	Negative	Negative	Negative
BT2034	Male	3	Negative	Negative	Negative
BT2035	Female	3	Negative	Negative	Negative
BT2036	Male	3	Negative	Negative	Negative
BT2037	Female	3	Negative	Negative	Negative
BT2151	Male	5	Negative	Negative	Negative
BT2152	Male	5	Negative	Negative	Negative
BT2153	Male	5	Negative	Negative	Negative
BT2154	Male	5	Negative	Negative	Negative
BT2155	Male	5	Negative	Negative	Negative
BT2156	Female	5	Negative	Negative	Negative
BT2157	Female	5	Negative	Negative	Negative
BT2158	Male	5	Negative	Negative	Negative
BT2159	Female	5	Negative	Negative	Negative
BT2160	Female	5	Negative	Negative	Negative
BT2161	Male	5	Negative	Negative	Negative
BT2162	Male	5	Negative	Negative	Negative
BT2163	Male	5	Negative	Negative	Negative
BT2164	Male	5	Negative	Negative	Negative
BT2165	Female	5	Negative	Negative	Negative
BT2166	Male	5	Negative	Negative	Negative
BT2167	Male	5	Negative	Negative	Negative
BT2168	Male	5	Negative	Negative	Negative
BT2169	Male	5	Negative	Negative	Negative
BT2170	Male	5	Negative	Negative	Negative
BT2171	Female	5	Negative	Negative	Negative
BT2172	Male	5	Negative	Negative	Negative
BT2173	Male	5	Negative	Negative	Negative
BT2174	Female	5	Negative	Negative	Negative
BT2175	Male	5	Negative	Negative	Negative
BT2176	Male	5	Negative	Negative	Negative
BT2177	Male	5	Negative	Negative	Negative
BT2178	Male	5	Negative	Negative	Negative
BT2179	Female	5	Negative	Negative	Negative
BT2180	Male	5	Negative	Negative	Negative
BT2181	Male	5	Negative	Negative	Negative
BT2182	Male	5	Negative	Negative	Negative
BT2183	Male	5	Negative	Negative	Negative
BT2184	Female	5	Negative	Negative	Negative
BT2185	Female	5	Negative	Negative	Negative
BT2186	Female	5	Negative	Negative	Negative
BT2187	Female	5	Negative	Negative	Negative
BT2188	Male	5	Negative	Negative	Negative
BT2189	Male	5	Negative	Negative	Negative
BT2190	Female	5	Negative	Negative	Negative
BT2191	Male	5	Negative	Negative	Negative
BT2192	Female	5	Negative	Negative	Negative
BT2193	Female	5	Negative	Negative	Negative
BT2194	Female	5	Negative	Negative	Negative
BT2038	Female	5	Negative	Negative	Negative
BT2039	Male	5	Negative	Negative	Negative
BT2040	Female	5	Negative	Negative	Negative
BT2041	Female	5	Negative	Negative	Negative
BT2042	Female	5	Negative	Negative	Negative
BT2095	Female	5	Negative	Negative	Negative
BT2096	Male	5	Negative	Negative	Negative
BT2097	Female	5	Negative	Negative	Negative
BT2098	Female	5	Negative	Negative	Negative
BT2099	Female	5	Negative	Negative	Negative
BT2100	Female	5	Negative	Negative	Negative
BT2199	Female	5	Negative	Negative	Negative
BT2200	Male	5	Negative	Negative	Negative
BT2251	Female	5	Negative	Negative	Negative
BT2252	Female	5	Negative	Negative	Negative
BT2132	Male	6	Negative	Negative	Negative
BT2133	Female	6	Negative	Negative	Negative
BT2134	Female	6	Negative	Negative	Negative
BT2135	Female	6	Negative	Negative	Negative
BT2136	Female	6	Negative	Negative	Negative
BT2137	Female	6	Negative	Negative	Negative
BT2138	Female	6	Negative	Negative	Negative
BT2139	Female	6	Negative	Negative	Negative
BT2140	Female	6	Negative	Negative	Negative
BT2141	Female	6	Negative	Negative	Negative
BT2142	Male	6	Negative	Negative	Negative
BT2143	Male	6	Negative	Negative	Negative
BT2144	Male	6	Negative	Negative	Negative
BT2145	Male	6	Negative	Negative	Negative
BT2025	Female	6	Negative	Negative	Negative
BT2061	Female	6	Negative	Negative	Negative
BT2076	Female	6	Negative	Negative	Negative
BT2107	Male	6	Negative	Negative	Negative
BT2131	Female	6	Negative	Negative	Negative
BT2146	Male	6	Negative	Negative	Negative
BT2147	Male	6	Negative	Negative	Negative
BT2148	Female	6	Negative	Negative	Negative
BT2149	Female	6	Negative	Negative	Negative
BT2150	Female	6	Negative	Negative	Negative
BT2077	Female	7	Negative	Negative	Negative
BT2078	Female	7	Negative	Negative	Negative
BT2079	Male	7	Negative	Negative	Negative
BT2080	Female	7	Negative	Negative	Negative
BT2081	Male	7	Negative	Negative	Negative
BT2082	Female	7	Negative	Negative	Negative
BT2083	Female	7	Negative	Negative	Negative
BT2084	Female	7	Negative	Negative	Negative
BT2085	Male	7	Negative	Negative	Negative
BT2086	Male	7	Negative	Negative	Negative
BT2087	Male	7	Negative	Negative	Negative
BT2088	Male	7	Negative	Negative	Negative
BT2089	Male	7	Negative	Negative	Negative
BT2090	Male	7	Negative	Negative	Negative
BT2091	Male	7	Negative	Negative	Negative
BT2092	Female	7	Negative	Negative	Negative
BT2093	Female	7	Negative	Negative	Negative
BT2094	Female	7	Negative	Negative	Negative
BT2201	Male	4	Negative	Negative	Negative
BT2202	Male	4	Negative	Negative	Negative
BT2203	Female	4	Negative	Negative	Negative
BT2204	Female	4	Negative	Negative	Negative
BT2205	Male	4	Negative	Negative	Negative
BT2206	Female	4	Negative	Negative	Negative
BT2207	Female	4	Negative	Negative	Negative
BT2208	Female	4	Negative	Negative	Negative
BT2209	Male	4	Negative	Negative	Negative
BT2210	Female	4	Negative	Negative	Negative
BT2211	Female	4	Negative	Negative	Negative
BT2212	Male	4	Negative	Negative	Negative
BT2213	Female	4	Negative	Negative	Negative
BT2214	Male	4	Negative	Negative	Negative
BT2215	Female	4	Negative	Negative	Negative
BT2216	Female	4	Negative	Negative	Negative
BT2217	Male	4	Negative	Negative	Negative
BT2218	Male	4	Negative	Negative	Negative
BT2219	Female	4	Negative	Negative	Negative
BT2220	Female	4	Negative	Negative	Negative
BT2221	Female	4	Negative	Negative	Negative
BT2222	Female	4	Negative	Negative	Negative
BT2223	Male	4	Negative	Negative	Negative
BT2224	Male	4	Negative	Negative	Negative
BT2225	Female	4	Negative	Negative	Negative
BT2226	Male	4	Negative	Negative	Negative
BT2227	Male	4	Negative	Negative	Negative
BT2228	Male	4	Positive	Positive	Positive
BT2229	Female	4	Negative	Negative	Negative
BT2230	Male	4	Negative	Negative	Negative
BT2231	Male	4	Negative	Negative	Negative
BT2232	Male	4	Negative	Negative	Negative
BT2233	Female	4	Negative	Negative	Negative
BT2234	Male	4	Negative	Negative	Negative
BT2235	Male	4	Negative	Negative	Negative
BT2236	Male	4	Negative	Negative	Negative
BT2237	Female	4	Negative	Negative	Negative
BT2238	Male	4	Negative	Negative	Negative
BT2239	Male	4	Negative	Negative	Negative
BT2240	Female	4	Negative	Negative	Negative
BT2241	Male	4	Negative	Negative	Negative
BT2242	Male	4	Negative	Negative	Negative
BT2243	Female	4	Negative	Negative	Negative
BT2043	Male	4	Negative	Negative	Negative
BT2044	Male	4	Negative	Negative	Negative
BT2047	Male	4	Negative	Negative	Negative
BT2049	Female	4	Negative	Negative	Negative
BT2245	Female	4	Negative	Negative	Negative
BT2246	Male	4	Negative	Negative	Negative
BT2250	Male	4	Negative	Negative	Negative
BT2045	Male	4	Negative	Negative	Negative
BT2046	Female	4	Negative	Negative	Negative
BT2244	Male	4	Negative	Negative	Negative
BT2247	Male	4	Negative	Negative	Negative
